# Supplementary material for: Osteology of Carnufex carolinensis (Archosauria: Psuedosuchia) from the Pekin Formation of North Carolina and Its Implications for Early Crocodylomorph Evolution
Source: PLoS One. 2016 Jun 15;11(6):e0157528. doi: 10.1371/journal.pone.0157528 (PMC4909254; doi:10.1371/journal.pone.0157528)
Supplement: S4 File — (NEX) [file pone.0157528.s004.nex]

#NEXUS
[written Thu Jun 02 18:29:39 EDT 2016 by Mesquite  version 3.02 (build 681) at Susans-MacBook-Pro.local/10.252.112.56]

BEGIN TAXA;
	TITLE Taxa;
	DIMENSIONS NTAX=41;
	TAXLABELS
		Euparkeria_capensis Machaeroprosopus_pristinus Riojasuchus_tenulsceps Revueltosaurus_callenderi Stagonolepis_robertsoni Turfanosuchus_dabanensis Gracillisuchus_stipanicicorum Ticinosuchus_ferox Qianosuchus_mixtus Arizonasaurus_babbitti Xilousuchus_sapingensis Poposaurus_gracilis Lotosaurus_adentus Sillosuchus_longicervix Shuvosaurus_inexpectatus Effigia_okeeffeae Prestosuchus Saurosuchus_galilei Batrachotomus_keperferzellensis Decuriasuchus_quartacolonia Fasolasuchus_tenax Rauisuchus_triradentes Postosuchus_alisonae Postosuchus_kirkpatricki Polonosauchus_silesiacus Carnifex_carolinensis CM_73372 Redondovenator_quayensis '"Hesperosuchus agilis"' Dromicosuchus_grallator Hesperosuchus_agilis_HT Sphenosuchus_acutus Terrestrisuchus_gracilis Dibothrosuchus_elaphros Litargosuchus_leptorhynchus Kayentasuchus_walkeri Junggarsuchus_sloani Orthosuchus_stormbergi Protosuchus_richardsoni Protosuchus_haughtoni Alligator_mississippiensis 
	;

END;


BEGIN CHARACTERS;
	TITLE  Character_Matrix;
	DIMENSIONS  NCHAR=251;
	FORMAT DATATYPE = STANDARD GAP = - MISSING = ? SYMBOLS = "  0 1 2 3 4 5 6 7 8 9";
	CHARSTATELABELS 
		1 'Premaxilla, anterodorsal process, length' /  short long, 2 'Premxailla, posterodorsal process, length' /  short long, 3 'Premaxilla, posterior process, articulation' /  loose_articulation_between_maxilla_and_nasal_or_fits_into_a_slot_in_the_nasal laterally_overlaps_maxilla loosely_overlaps_nasal_laterally_and_may_loosely_contact_anterodorsal_margin_of_maxilla strongly_sutured_between_maxilla_and_nasal, 4 'Premaxilla, dentition' /  present absent, 5 Premaxillary_teeth_number /  3 4 5 6 '7+' 0, 6 'Premaxilla, narial fossa' /  absent_or_shallow 'distinct, expanded in the anteroventral corner of the naris', 7 'Premaxilla-maxilla, subnarial gap between the two elements in lateral view' /  absent present, 8 'Maxilla, anterior portion' /  short long, 9 'Posterior maxillary teeth, posterior edge' /  concave_or_straight convex, 10 'Maxilla, dentition in posterior portion' /  present absent, 11 'Maxilla, dentition' /  present absent, 12 'Maxilla, anterior alveoli' /  all_alveolia_approximately_the_same_size first_alveolus_much_smaller_than_others first_two_alveoli_much_smaller_then_others, 13 'Maxilla, posteroventrl portion (ventral to the lacrimal)' /  thin_ thick, 14 'Maxilla, interdental plates' /  separate_from_eachother fused_to_eachother_along_medial_side_of_tooth_row, 15 'Maxilla, anterodorsal margin' /  separated_from_the_external_naris_by_the_premaxilla borders_the_external_naris, 16 'Maxilla, amterodorsal margin' /  convex_or_straight concave, 17 'Maxilla, lateral surface' /  smooth sharp_longitudinal_ridge bulbous_longitudinal_ridge, 18 'Maxilla, posterior process ventral to the antorbital fenestra, not including the posterior-most end of the maxilla' /  becomes_dorsoventrally_deeper_posteriorly tapers_posteriorly approximately_constant_in_dorsoventral_depth, 19 'Maxilla, ascending process' /  tapers_posterodorsally 'remains the same width for its length, with a nearly verticle suture with the lacrimal', 20 'Antorbital fenestra, anterior margin' /  gently_rounded nearly_pointed, 21 'Maxilla, anterolateral surface, large anteriorly opening foramen' /  present absent, 22 'Maxilla, palatal processes' /  'small, do not meet at the midline' 'small, meet at the midline' 'large, meet at the midline and expand anteriorly and posteriorly, but extend only from the anterior portion of the maxilla' 'large, meet at the midline and expand anteriorly and posteriorly to such an extent that they prevent the palatine from meeting the body of the maxilla', 23 'Nasals, posterior portion at the midline' /  convex_or_flat concave, 24 'Nasal, dorsolateral margin of the anterior portion' /  smoothly_rounded distinct_anteroposteriorly_trending_ridge_on_lateral_edge, 25 'Nasal, participation in the dorsal boarder of the antorbital fossa' /  absent present, 26 'Nasal, anterior portion, descending process' /  present absent, 27 'Lacrimal, shape' /  'roughly square or slightly rectangular, descending process highly reduced or absent' 'tall and slender, anterior process may or may not be present' 'L-shaped plate with two distinct processes', 28 'Prefrontal, ventromedial process' /  absent present, 29 'Prefrontal, contact with palate' /  absent present, 30 'Frontal, dorsal surface' /  flat longitudinal_ridge_along_midline, 31 Frontal /  forms_part_of_the_dorsolateral_border_of_the_orbit does_not_form_part_of_the_dorsolateral_border_of_the_orbit, 32 'Frontal, anterior margin' /  about_as_wide_as_at_the_orbital_margin_or_has_a_transversely_alligned_suture_with_the_nasal tapers_anteriorly_along_the_midline, 33 Postfrontal /  present absent, 34 Quadratojugal /  forms_less_than_80%_of_the_posterior_border_of_the_lower_tempoal_fenestra forms_more_than_80%_of_the_posterior_border_of_the_lower_temporal_fenestra, 35 'Squamosal, posterior end' /  extends_posterior_to_the_head_of_the_quadrate does_not_extend_posterior_to_the_head_of_the_quadrate, 36 'Squamosal, distinct ridge on dorsal surface along edge of supratemporal fossa' /  absent present, 37 'Squamosal, dorsal exposure' /  restricted broad, 38 'Squamosal, ridge on lateral side of ventral process' /  absent present, 39 'Squamosal, anteroventral process' /  absent present_and_perforates_the_lower_temporal_fenestra 'present and contacts the postorbital/jugal, bisecting the lower temporal fenestra', 40 'Squamosal, dorsolateral edge, longitudinal groove' /  absent present, 41 'Squamosal, posterodorsal portion upper temporal fenestra' /  absent present, 42 'Squamosal, ventral process' /  'wider than one-quarter its length' 'narrower than one-quarter its length', 43 'Squamosals, deep pit on the posterodorsal corner of the lateral surface' /  absent present, 44 'Squamosal, broad lateral expansion overhanging lateral temporal region' /  absent present, 45 'Parietals, in presumed adults' /  separate fused_into_one_bone_, 46 Area_between_upper_temporal_fenestra_created_by_parietals /  'broad, flat' mediolaterally_thin_strip '"saggital crest"', 47 'Parietals, posteroventral edge' /  extending_more_than_half_the_width_of_the_occiput extanding_less_than_half_the_width_of_the_occiput, 48 'Parietals, occipital margin shape in dorsal view' /  'V-shaped' straight, 49 'Quadratojugal - postorbital contact' /  absent present, 50 'Postorbital, ventral termination of ventral process' /  tapered blunt, 51 'Postorbital-squamosal contact' /  restricted_to_the_dorsal_margin_of_the_elements continues_for_much_of_the_ventral_length_of_the_squamosals, 52 Postorbital_bar /  composed_of_both_the_jugal_and_postorbital_in_equal_proportions composed_mostly_of_the_postorbital, 53 'Jugal, anterior process' /  participates_in_the_posterior_edge_of_the_antorbital_fenestra excluded_from_the_antorbital_fenestra_by_the_lacrimal_or_maxilla, 54 'Jugal, posterior process' /  lies_dorsal_to_or_splits_the_anterior_process_of_the_quadratojugal lies_ventral_to_the_anterior_process_of_the_quadratojugal, 55 'Jugal, posterior termination' /  does_not_extend_posterior_to_the_lower_temporal_fenestra extends_posterior_to_the_lower_temporal_fenestra, 56 'Jugal, posterior border of the postorbital process' /  concave convex, 57 'Jugal, longitudinal ridge on the lateral surface of the body' /  absent present present_and_forms_a_bulbous_ridge, 58 'Quadrate-prootic contact' /  absent present, 59 'Quadrate, head' /  partially_exposed_laterally completely_covered_by_the_squamosal, 60 '"Quadrate foramen" along suture between quadratojugal and quadrate' /  present absent, 61 'Quadrate body, fenestrae' /  absent present, 62 'Quadrate, angled' /  posteroventrally_or_verticle anteroventrally, 63 'Quadrate, dorsoventrally priented crest located on the posterior side' /  absent present, 64 Ectopterygoid /  'single-headed' 'double-headed', 65 'Palatine, fossa on the dorsal surface' /  'extends far anteriorly, near the pila postchoanalis' does_not_extend_far_anteriorly_along_the_upper_suface_of_the_palatine, 66 'Palatine, posterior margin of choana, raised rim defining a fossa around the choana' /  absent present, 67 'Basipterygoid, process directed' /  posteriorly_at_their_distal_tips asnteriorly_or_ventrally_at_their_dital_tips, 68 'Parabasisphenoid, foramina for the entrance of the cerebral branches of the internal carotid artery into the braincase positioned on the surface' /  ventral anterolateral, 69 'Parabasisphenoid, plate' /  absent present, 70 'Parabasisphenoid, basipterygoid process' /  present absent, 71 'Parabasisphenoid, recess' /  absent present, 72 'Parabasisphenoid, between basal tubera and basipterygoid processes' /  approximately_as_wide_as_long_or_wider 'significantly elongated, at least 1.5 times longer than wide', 73 'Prootic-opisthotic, contact' /  broad_overlap reduced_to_a_small_contact, 74 'Basioccipital, portion of the basal tubera' /  rounded_and_anteroposteriorly_elongated bladelike_and_anteroposteriorly_shortened, 75 'Basioccipital, deep recess on the ventral surface' /  absent present, 76 'Opisthotic, paraoccipital process' /  no_or_slight_dorsal_and_ventral_expansion_distally markedly_expanded_dorsally_at_the_distal_end, 77 'Opisthotic, extent of the lateral margin of the paraoccipital' /  lateral_to_the_upper_temporal_fenestra at_the_margin_or_medial_to_the_lateral_extent_of_the_upper_temporal_fenestra, 78 'Opisthotic, paraoccipital process' /  directed_laterally_or_dorsolaterally directed_ventrolaterally, 79 'Opisthotic, ventral ramus' /  extends_further_laterally_than_the_lateralmost_edge_of_exoccipital_in_posterior_view covered_by_the_lateralmost_edge_of_the_exoccipital_in_posterior_view, 80 'Opisthotic, distal end of the ventral ramus' /  does_not_or_barely_makes_contact_with_prootic_anteroventral_to_fenestra_ovalis has_extended_contact_with_prootic, 81 'Exoccipital, lateral surface, subverticle crest (=metotic strut)' /  absent 'present, lying anterior to both external foramina for hypoglossal nerve (XII)' 'present, anterior to the more posterior external foramina for hypoglossal nerve (XII)', 82 Exoccipitals /  meet_along_the_midline_on_the_floor_of_the_endocranial_cavity do_not_meet_along_the_midline_on_the_floor_of_the_endocranial_cavity, 83 Pneumatization_of_the_bony_elements_of_the_middle_ear_cavity /  absent_or_restricted well_developed, 84 'Vestibule, medial wall' /  incompletely_ossified almost_completely_ossified, 85 Crista_vestibuli /  absent present, 86 'Lagenar/cochlear prominence' /  absent present, 87 Eustachian_tubes /  not_enclosed_by_bone partially_enclosed_by_bone fully_enclosed_by_bone, 88 External_foramen_for_abducen_nerve /  between_parabasisphenoid_and_prootic within_prootic within_parabasisphenoid, 89 Basipterygoid_process /  of_moderate_size markedly_enlarged, 90 Exit_of_cranial_nerve_VII /  'small, only slightly larger than cranial nerve XII' large, 91 Supraoccipital /  contributes_to_border_of_foramen_magnum excluded_from_dorsal_border_of_foramen_magnum_by_mediodorsal_midline_contact_between_opposite_exoccipitals, 92 Pila_antotica /  'ossified mainly by prootic and laterosphenoid, such that laterosphenoid-parabasisphenoid contact is absent' 'ossified largely by the laterosphenoid and parabasisphenoid, with contact occurring between these two elements anterior to the trigeminal foramen in the adult braincase', 93 Perilymphatic_foramen /  with_an_incompletely_ossified_border border_entierly_ossified_such_that_the_ventral_ramus_of_the_opisthotic_forms_a_perilymphatic_loop_incorperating_a_loop_closure_suture_with_itself, 94 Perilymphatic_foramen /  in_a_medial_position_and_oriented_so_as_to_transmit_the_perilymphatic_duct_out_if_the_otic_capsule_in_a_posteromedial_or_posterior_direction 'foramen positioned more laterally so that the perilymphatic duct is transmitted posterolaterally/ laterally and the foramen is at least partly visible in lateral view', 95 Foramen_for_trigeminal_nerve_and_middle_cerebral_vein /  combined_and_undivided at_least_partially_subdivided_by_prootic, 96 Foramen_or_groove_passing_above_and_into_the_dorsal_end_of_the_metotic_foramen /  absent present, 97 Auricular_recess /  largely_restricted_to_prootic 'extends onto internal surface of epiotic/supraoccipital', 98 'External nares, shape' /  small_and_subcircular large_and_ovate 'teardrop-shaped', 99 Antorbital_fossa /  poorly_defined 'well defined anterodorsally, but not well defined along entier length of posterior process of maxilla' 'well defined, forming complete circumference around the antorbital fenestra', 100 'Posttemporal opening, mediolateral width' /  equal_to_or_greater_than_half_the_diameter_of_the_foramen_magnum less_than_half_the_diameter_of_the_foramen_magnum_or_absent, 101 'Orbit, shape' /  circular_or_elliptical 'tall and narrow ("keyhole-shaped orbit"; maximum width is less than half the maximum height)', 102 Supratemporal_fossa /  absent_anterior_to_supratemporal_fenestra present_anterior_to_the_supratemporal_fenestra, 103 'Palpebral(s)' /  absent present, 104 'Dentary, anterior extent of the Meckelian groove' /  ends_well_short_of_the_dentary_symphysis present_through_the_dentary_symphysis, 105 'Dentary, dorsal margin of the anterior prtion compared to the to the dorsal margin of the posterior portion' /  'horizontal (in the same plane)' dorsally_expanded, 106 'Dentary, anterior extremity' /  rounded tapers_to_a_sharp_point, 107 'Articular, transverse groove posterior to glenoid' /  absent 'present, immediately posterior to glenoid' 'present, separated from glenoid by a raised surface at least as broad as the groove itself', 108 'Articular, slender dorsomedially directed process projecting posteromedial to the glenoid' /  absent 'present, relatively short' 'present, elongate and "finger-like"', 109 'Articular, region posterior to glenoid' /  'large, terminating posteriorly as a knob-like process' 'restricted, terminating just posterior to the glenoid with a flat or slightly concave posterior face', 110 'Articular, ventromedially directed process' /  absent present, 111 'Articular, glenoid of the mandible located' /  level_with_dorsal_margin_of_the_dentary well_ventral_of_the_the_dorsal_margin_of_the_dentary, 112 'Articular, foramen on the medial side' /  present_ absent, 113 'Dentary-splenial mandibular symphysis, length' /  distally_positioned 'present along one-thind of the lower jaw', 114 Mandibular_fenestra /  anteroposterior_length_more_than_maximum_depth_of_dentary_ramus_but_less_than_half_the_length_of_the_madible greater_than_half_the_length_of_the_mandible 'reduced (anteroposterior length less than maximum depth of dentary ramus', 115 'Angular, ridge on lateral surface posterior to external mandibular fenestra' /  absent present, 116 Surangular_foramen /  present_and_small present_and_large absent, 117 Dentary_teeth /  present absent, 118 Tooth_crown /  not_mesiodistally_expanded mesiodistally_expanded_above_root_in_cheek_teeth, 119 'Axis, ventral surface' /  possesses_a_single_midline_keel possesses_two_paramedian_keels, 120 'Cervical 3-5 centrum length' /  shorter_or_the_same_length_as_the_middorsals longer_than_middorsals, 121 'Third cervical vertebra, centrum length' /  subequal_to_the_axis_centrum longer_than_the_axis_centrum, 122 'Postaxial anterior cervical vertebrae, epipophyses' /  absent present, 123 'Cervical vertebrae, deep fossae' /  absent present, 124 'Cervical vertebrae, rimmed depression on the posterior part of the centrum' /  absent present, 125 'Cervical vertebrae, middle portion of ventral keel' /  dorsal_to_the_ventralmost_extent_of_the_centrum_rim extends_ventral_to_the_centrum_rims, 126 'Cervical vertebrae, distal end of neural spines' /  expansion_absent laterally_expanded_in_the_middle_of_the_anteroposterior_length 'expanded anteriorly, so that the spine table is triangular or heart shaped in dorsal view', 127 'Middle cervicle vertebrae, hypapophyses' /  absent present, 128 'Posterior cervical vertebrae, divided parapophyses' /  absent present, 129 'Posterior cervical vertebrae, neural spines' /  'directed dorsally, straight' arc_anteriorly, 130 'Posterior cervical and/or dorsal vertebrae, hyposphene-hypantrum accessory intervertebral articulations' /  absent present '"reversed"', 131 Cervical_ribs /  slender_and_elongate short_and_stout, 132 'Dorsal vertebrae, neural spine distal expansion' /  present absent, 133 'Dorsal vertebrae, neural spines' /  about_the_same_height_as_the_posterior_cervical_neural_spines '2-5 times taller than the posterior cervical neural spines', 134 'Middle dorsal vertebrae, diapophyses and parapophyses' /  close_to_the_body_of_the_centrum expanded_on_stalks, 135 Sacral_centra /  separate coossified_at_the_ventral_edge, 136 'Sacral vertebrae, prezygapophyses and complimentary postzygapophyses' /  separate coossified, 137 'Primordial sacral one, sacral rib' /  'does not or weakly articulates with anteriorly directed process (= preacetabular process) of ilium' an_anterior_process_of_the_rib_articulates_with_the_anteriorly_directed_process_of_the_ilium, 138 'Sacral vertebrae, centra articular rims' /  present_in_sacrum nearly_obliterated, 139 Dorsal_vertebrae /  free_from_sacrum 'incorperated into the sacrum, with their ribs/ transverse processes articulating with the pelvis', 140 Caudal_vertebrae /  free_from_sacrum 'incorperated into the sacrum, with their ribs/ transverse processes articulating with the pelvis', 141 '"Insertion" of a sacral vertebra between the first and second primordial sacral vertebrae' /  absent present, 142 Sacral_ribs /  almost_entirely_restricted_to_a_single_sacral_vertebrae shared_between_two_sacral_vertebrae, 143 'Middle caudal vertebrae, accessory laminar process on anterior face of neural spine' /  absent present, 144 'Distal caudal vertebrae, prezygapophyses' /  not_elongate elongate_more_than_a_quarter_of_the_adjacent_centrum, 145 'Osteoderms, dorsal to the vertebral column' /  present absent, 146 'Osteoderms, presacral, dorsal, anterior edge' /  straight_or_rounded 'with distinct anterior process (leaf shaped)', 147 'Osteoderms, presacral, paramedian' /  flat_or_weakly_arched with_distinct_longitudinal_bend_near_lateral_edge, 148 Appendicular_osteoderms /  absent present, 149 Presacral_osteoderms /  'square (approximately equal length and width)' longer_than_wide wider_than_long, 150 'Osteoderm, anterior bar' /  absent present, 151 Abdominal_osteoderms /  absent present, 152 Ventral_caudal_osteoderms /  absent present, 153 'Dorsal osteoderms, relation to presacral vertebrae' /  one_to_one more_than_one_row_per_vertebra, 154 'Dorsal osteoderms, midline alignment' /  'mirrored (one to one)' staggered, 155 'Forelimb - hind limb, length ratio' /  more_than_0.55 less_than_0.55, 156 Clavicles /  present_and_unfused absent, 157 'Scapula, length' /  more_than_75%_of_the_humerus_length less_than_75%_of_the_humerus_length, 158 'Scapula, entire anterior margin' /  markedly_concave convex_or_fairly_straight, 159 'Scapula, teardrop-shaped tuber on the posterior edge just dorsal to the glenoid fossa' /  absent present, 160 'Scapula, acromion process' /  in_the_same_plane_as_the_ventral_edge_of_the_scapula distinctly_raised_above_the_ventral_edge_of_the_scapula, 161 'Scapulocoracoid, anterior margin (acromion)' /  distinct_notch_between_the_two_elements 'uninterruoted edge between the two elements ("squared off")', 162 'Coracoid, postglenoid process' /  absent present_but_exceptionally_short 'present as clear, rod-shaped process, but <50% total coracoid length' 'elongate, rod-shaped posterior process' 'posteroventral, blade-shaped process', 163 'Coracoid, posteroventral edge, deep groove' /  absent present, 164 'Coracoid, posteroventral portion, biceps tubercle' /  absent present, 165 'Glenoid, orientation' /  posterolaterally posteroventral, 166 'Coracoid, deep fossa on the posterodorsal edge' /  absent present, 167 'Coracoid, sharp ridge leading from the glenoid to anteroventral corner' /  absent present, 168 'Humerus, proximal head' /  confined_to_the_proximal_surface posteriorly_expanded_and_hooked, 169 'Humerus, proximal articular surface' /  continuous_with_the_deltopectoral_crest separated_by_a_gap_from_the_deltopectoral_crest, 170 'Humerus, supinator process' /  present absent, 171 'Humerus, deltopectoral crest' /  either_in_line_with_or_projecting_at_only_a_slight_angle_to_the_long_axis_of_the_proximal_head 'thin crest projecting at about 90* to the long axis of the proximal head', 172 'Humerus, distal end width' /  greater_than_25%_of_humerus_length less_than_25%_of_humerus_length, 173 'Humerus, proximal portion' /  expanded_more_than_twice_the_width_of_the_midshaft expanded_less_than_twice_the_width_of_the_midshaft, 174 'Ulna, lateral tuber (radius tuber) on the proximal portion' /  absent present, 175 'Ulna, distal end' /  anteroposteriorlt_compressed_and_rounded with_anterior_expansion, 176 'Radius, proximal end, distinct medial expansion' /  absent present, 177 'Radius, distal end' /  convex shallow_longitudinal_groove_on_the_posterior_side, 178 Radius_length /  longer_than_80%_of_humerus_length shorter_than_80%_of_humerus_length, 179 'Proximal carpals (radiale, ulnare)' /  equidimensional elongate, 180 'Ulnare, length' /  shorter_than_the_longest_metacarpal longer_than_the_longest_metacarpal, 181 'Metacarpals, proximal ends' /  overlap abut_one_another_without_overlaping, 182 Distal_carpal_V /  present absent, 183 'Ilium, supraacetabular crest/rim' /  projects_laterally_or_ventrolaterally projects_ventrally, 184 'Ilium, crest dorsal to the supraacetabular crest' /  absent 'present, verticle' 'present, anterodorsally inclined', 185 'Ilium, crest dorsal to the supraacetabular crest' /  thick_and_well_defined 'broad, round, and poorly defined' thin_ridge, 186 'Ilium, preacetabular process' /  short_and_does_not_extend_anterior_to_the_pubic_peduncle 'long and extends anterior to the pubic peduncle, but shorter than the postacetabular process' subequal_or_longer_than_the_postacetabular_process, 187 'Ilium, orientation relative to the saggital plane' /  'roughly verticle (0-20 degrees)' ventrolaterally_deflected_about_45_degrees, 188 'Ilium, ridge connecting the posterior portion of the supraacetabular crest to the posterior portion of ilium' /  absent present, 189 'Ilium, ventral margin of the acetabulum' /  convex concave, 190 'Ilium, acetabular antitrochanter' /  absent present, 191 'Ilium, dorsal margin dorsal to the supraacetabular rim' /  rounded_or_sharp flat, 192 'Ilium, region dorsal to the acetabulum' /  about_the_same_height_or_shorter_than_the_height_of_the_acetabulum 'expanded dorsally, markedly taller than the acetabulum', 193 'Pubis, length' /  less_than_70%_of_femoral_length more_than_70%_of_femoral_length, 194 'Pubis, obturator foramen' /  small enlarged absent, 195 'Pubis, length' /  shorter_or_subequal_to_the_ischium longer_than_the_ischium, 196 'Pubis, pubic boot at distal end' /  absent 'present, mediolaterally thick and rounded' 'present, mediolaterally thin', 197 'Pubis, expanded distal margin' /  shorter_than_33%_of_the_length_of_the_shaft_of_the_pubis greater_then_33%_of_the_length_of_the_shaft_of_the_pubis, 198 'Ischium-pubis, contact' /  present_and_extended_ventrally present_and_reduced_to_a_thin_proximal_contact absent, 199 'Pubis, pubic apron, proximal portion' /  similar_anteroposterior_thickness_as_the_rest_of_the_pubic_apron thickened_process, 200 'Pubis, mediolateral width of distal portion' /  nearly_as_broad_as_proximal_width significantly_narrower_than_proximal_width mediolaterally_compressed_and_not_broader_than_anteroposteriorly_deep, 201 'Pubis, lateral side of the shaft' /  smooth elongate_ridge, 202 'Ischium, medial contact with antimere' /  restricted_to_the_medial_edge extensive_contact_but_the_dorsal_margins_are_separated extensive_contact_and_the_dorsal_margins_contact_each_other, 203 'Ischium, cross-section of the distal portion' /  platelike rounded_or_semicircular, 204 'Ischium, distal portion, ischial boot' /  absent present, 205 'Ischium, ventral margin' /  continuous_ventral_margin abrupt_change_in_angle_between_the_proximal_end_and_the_shaft, 206 'Ischium, proximal articular surfaces' /  articular_surfaces_with_the_ilium_and_the_pubis_continuous_with_eachother_ articular_surfaces_with_ilium_and_pubis_separated_by_nonarticulating_concave_surface, 207 Ischium_length /  about_the_same_length_or_shorter_than_the_dorsal_margin_of_the_iliac_blade markedly_longer_than_the_dorsal_margin_of_the_iliac_blade, 208 'Tibia-femur length' /  femur_longer_or_about_the_same_length tibia_longer, 209 'Femur, proximal portion, anteromedial tuber' /  absent small_and_rounded 'large and "hooked" posteriorly', 210 'Femur, proximal portion, posteromedial tuber' /  largest_of_the_proximal_tubera small, 211 'Femur, proximal portion, anterolateral tuber' /  present_as_an_expansion 'absent, the anterolateral face is flat', 212 'Femur, femoral head orientation' /  'anteromedial (20-60 deg)' 'anterior (60-90 deg)', 213 'Femur, dorsolateral margin of the proximal portion' /  smooth 'sharp ridge (dorsolateral trochanter)', 214 'Femur, anterior trochanter' /  absent present, 215 'Femur, anterior trochanter shelf proximal to the attachment site for the M. caudofemoralis' /  absent present, 216 'Femur, proximal condylar fold' /  absent present, 217 'Femur, posterolateral portion of the head' /  level_with_the_greater_trochanter ventrally_descended, 218 'Femur, proximal surface' /  rounded_and_smooth 'transverse groove (straight)', 219 'Femur, fourth trochanter shape' /  present absent, 220 'Femur, angle between the lateral condyle and the crista tibiofibularis in distal view' /  abtuse about_a_right_angle, 221 'Femur, medial condyle of distal portion' /  tapers_to_a_point_on_the_medial_portion_in_distal_view smoothly_rounded_in_distal_view, 222 'Femur, distal surface between the lateral and medial condyles' /  flat_or_nearly_flat groove_separating_the_medial_condyle_from_the_lateral_condyle, 223 'Femur, surface between the lateral condyle and crista tibiofibularis on the distal surface' /  smooth deep_groove, 224 'Femur, bone wall thickness at or near midshaft' /  'thickness/diameter >0.3' 'thickness/diameter <0.3', 225 'Fibula, form of attachment site for the M. iliofibularis' /  'crest shaped, low' 'knob shaped, robust', 226 'Fibula, location of the attachment site for the M. iliofibularis' /  near_the_proximal_head near_the_midpoint_between_the_proximal_and_distal_ends, 227 'Fibula, proximal end in proximal view' /  round_end_in_proximal_view mediolaterally_compressed, 228 'Fibula, medial face of the distal portion' /  smooth banked_with_an_articular_facet_that_articulates_with_the_astragalus, 229 'Fibula, distal end in lateral view' /  'angled anterodorsally (asymmetrical)' 'rounded or flat (symmetrical)', 230 'Distal tarsal IV, posteroventral portion' /  tapers_to_point_or_poorly_ventrally_expanded ventrally_expanded_into_a_small_process, 231 'Distal tarsal IV, foramen/foramina on medial side' /  absent present, 232 'Distal tarsal IV, proximal surface' /  flat 'distinct, proximally raised region on the posterior portion', 233 'Astragalus, ridge separating the tibial facet from the posterior edge' /  thick thin_lamina, 234 Articular_facet_for_the_astragalus_of_the_calcaneum_lies /  completely_medial_to_the_fibular_facet partially_ventral_to_the_fibular_facet, 235 'Astragalus, tibial articular surface' /  continuous_articular_surface nonarticular_fossa_present_on_the_posterior_portion, 236 'Astragalus, articular surface for the calcaneum' /  stretches_from_fibular_facet_of_the_astragalus_to_the_ventral_margin 'restricted to the ventral surface of the fibular facet, clearly separated from the ventral margin', 237 'Calcaneum, ventral articular surface for the distal tarsal IV and the distal end of the tuber' /  continuous separated_by_a_clear_gap separated_by_a_gap_with_a_ventral_fossa, 238 'Calcaneum, articular facets for the fibula and astragalus' /  connected_by_a_continuous_surface separated, 239 'Calcaneum, calcaneal tuber, dorsomedially aligned median depression on distal face' /  absent present, 240 'Calcaneum, calcaneal tuber, shaft proportions at the midshaft of the tuber' /  about_the_same_width_or_only_slightly_wider_than_the_fibular_facet nearly_twice_as_wide_as_the_fibular_facet, 241 'Calcaneum, articular surface fro the fibula' /  convex convex_and_hemicylindrical_shaped concave, 242 'Metatarsus, configuration' /  metatarsals_diverging_from_ankle 'compact metatarsus, with metatarsals II-IV tightly bunched for half of the length', 243 'Metatarsal I, length, relative to the length of metatarsal III' /  '0%-84%' 85%_or_more, 244 Metatarsal_III /  longer_than_metatarsal_II subequal_to_metatarsal_II, 245 'Metatarsal IV, distal articulation surface' /  'broader than deep (nearly symmetrical)' 'as broad as deep or deeper than broad (asymmetrical)', 246 Metatarsal_IV_length /  longer_than_metatarsal_II subequal_to_metatarsal_II, 247 'Pedal digit IV, number of phalanges' /  five four_or_fewer, 248 'Metatarsal V, dorsal prominence separated from the proximal surface by a concave gap' /  absent present, 249 'Metatarsal V, "hooked" proximal end' /  present 'absent, with articular face for distal tarsal 4 subparallel to shaft axis', 250 'Metatarsal V, phalanges' /  'present and "fully" developmed first phalanx' 'present and "poorly" developed first phalanx' without_phalanges_and_metatarsal_tapers_to_a_point, 251 Pedal_unguals /  weekly_mediolaterally_compressed dorsolaterally_compressed 'strongly mediolaterally compressed, with sharp dorsal keel' ; 
	MATRIX
	Euparkeria_capensis              0100000000000000000010000020000000000000000000000000{0 1}0001000000000001000000000000000000000000000001000000000?000000000000000010000000000000000000010000?0100000000000000000?000?00000?00-00000000000?0000000000000000000000000000000000000000000000000?0000
	Machaeroprosopus_pristinus       ??00400110000000000000000?00000000000000000?00000000001000000000?00?00000000000000000000000000000000000?0000?000100?00000000010000100000000000??000100000000000000000000000?000?0???0?00-00000000000?0000000000000010000000000001100001000001000100000?0002
	Riojasuchus_tenulsceps           0000000000000000011101000100000000000000000000000000000000000000?0011010?000000?00????0?0????????120?00000?0?000100000000000111000?00100001001??0000200?00???001011100000100010?0?000?00-000000010?0??000???00?0100001000000100?1100000100001000000000?0002
	Revueltosaurus_callenderi        0000200010000000101001000000000110000000000000000011100010000000?0010010000000?0200?000200?????0?02000?000?0?000000000000100020000100100000000000001211?000?0001010100000000010?11000?00-00000000000?0000000000010000000000000000000000100001101100?00?00??
	Stagonolepis_robertsoni          000020001000001110100100?001000001000000000000010011?000?000010?10?1001000?000102?01000?00?01010?12000??1101001?000?01????000100011001000000000?0001211100?0?011??01000000000?????000?00-0100000000??0?000000000100?00000000?00?11000????????1???000??0000?
	Turfanosuchus_dabanensis         00002000?0000?0001000?001020?1010?0000000000000?0001100010000000??000010000?00002????00100?0?00??01?000?00?0??0?000?00????00?1100??00?0000000000011?00??1?0??0????????????0???????????00-00000000010?0?00000000?100000000000000???1?????000?{1 2}0111??????00??
	Gracillisuchus_stipanicicorum    01001000{0 1}0000?000200010010200001010100001?001000001111101010000???010011??0{0 1}000??{0 1}??????0?0????0?01?000100?0?00?00000001000001100?1000000000000001100?0?00???0????????????0???????????00-00000000010?20000000?0000000000?00?100?00?0001100012011100000?0000
	Ticinosuchus_ferox               ???????00?0?00?001010????0?0????0?????????????????????????????????????????????????????????????????1?????00???????0???0?000000?0?01100000?000001001000001110000???10?0??00?0?01???0000????0??0?000?00???0?1110?1010??????0?0?????00?00???000?1101100000????2
	Qianosuchus_mixtus               1010400100020011020001000020?0000000000000000000000010001000000?10?00010???000??????????0????????1??000?00????0??00000?11000000?010100?01?00101001?0000?11?000010?????000?0?0??0??????01?0?010000001011001010010??0?00000?0?????00?01????0??1101100001?0002
	Arizonasaurus_babbitti           ??1??0000000001101000100?0???0000?000?00000000000000?00010000000??001010000000000001000100?00001010?00?00001?10000??0001?0000001110110?1100010??1---------?0?001?101000???????????????0100101000?01202110111001?1100000001010001???????????????????????????
	Xilousuchus_sapingensis          ?010200000000011010001?0?01???????????????????????????????????????0010100000?0000000?00100?0000?010????00001?10000??000?11000000110???????????????????????????????????????????????????????????????????????????????????????????????????????????????????????2
	Poposaurus_gracilis              ??1????0?000?0?1???1?1?????????????????????????????????????????????????????????????????????????????????????1?????????0????00?0010101001110111?011-----0---100?0??101000000??010?00000?1221011?0010120211011100?011000000010??0010010?11?011011101000?1000{0 1}1
	Lotosaurus_adentus               ?0?1-000??1?1?01110010000?10000000100000010000000000100010000000??0001100000000000???00100?0000??1?1000?00?1?01000?01-000000000?11?1101?1?0010??1---------0?00000001100000??010??0?00?120?001?01?????1???21000?0????000001011???00001???000?11001000?1?1001
	Sillosuchus_longicervix          ???????????????????????????????????????????????????????????????????????????????????????????????????????????????????????1??1100000??10011101111??1---------???1???100100?????1?????????122?0111?1101202?1021?00??11??000?0?0??0?????????????????????????????
	Shuvosaurus_inexpectatus         1011-0????1????????????0??10?0?1100000000100020?0001?000000?0100??110011000001000101000?0000??0000??000000?0?01101?11-000011100????10?11111011?11---------1?0?0??10011000101110???????122200110110121212121000?021100000111110110010111101001100100111?00?1
	Effigia_okeeffeae                1011-0?0??1?1?1111000000001000011?1000000100020??001???0000?0100?011001100000????101000?00?0??0?001?000?0000?01101011-?0??11100?01?10111111011011---------10010??1001100?10?1??000000?1222001101?0121212121000??211?000011?11011001011110?0011?0100111?00?1
	Prestosuchus                     01?010000?0?0?00021101000?20?0100000?110000000?00000?000?0000000??0100100001000020??00010000?00??210100000?0?1000000000000000?0001?000000000001?010?00??11?00011010100100???0?????????00?0100000101101010111101010000000010000001100000?000?2101100001?1002
	Saurosuchus_galilei              010010?-000000000211010000200110000001100?0?000000001??01000000000010010010000002001?00?0000?00??210100?00??????????00000000020001?0000?000000??010?000?11????????????????????????????010010000010?10100011100??1?00000?01001000110000??010?21?0100001?1002
	Batrachotomus_keperferzellensis  ??0011000001001101010111102?0101000101?0000001000100?000100000010001001001010000?001000100000011112111000011010000000000000002000110000010001010011?10??00000011?10100000000011010????010010000010110100010100101100000001011000010000???1???101100?0??10?2
	Decuriasuchus_quartacolonia      ?1001100000000?00??1???0002??00100010110000000000100?0001000000??????????????????????????????????2??1?0100110100?00000????0??????1???0??????????01????011?0????????????????????????????????????????????????????????????????????????????????????????????????
	Fasolasuchus_tenax               01001001?00?0100020101101?????????????????????????????????????????????????????????????????????????2????00011?1?0???000000000010001?000??????????0?1??????????????????????????11?0????????????????1???10?01??00?0110?00010001100?01010111111121101??????????
	Rauisuchus_triradentes           01?0100???????????????11?1??0?????0101200000???????0???02?1????1????????????0????????????????????2????????11??000??0?010?1000?0001?100??0?000?10011?110?00???01????11?0????????????????100?00000????????????????????????????1???0??????????1???????????????
	Postosuchus_alisonae             ???????????????????????1?1?????????1????????????????????????????????????1??1?0?????1?????1??????1?????1???1101?0?????0100?100210011100?????????0011?100?00?0?0??11111001000001101?0000?????????????10???????????????????????????011101111111211010010101010
	Postosuchus_kirkpatricki         010010001001010022110111110?011100010020001001000110111020100011??01001?110100102001001?01?0???1?21?111011110100-00000????000?1?01?10000000000??011?100?0?0?000111?1100100000110?0?00?010?100000?????1???11100?01100000?0001100?01110???11112110100111?10?0
	Polonosauchus_silesiacus         01001000?000010022110111100???1??001?0200010????0?10?1102?10001111???0???????????????????????????21?1?11112101?0????001??0000?????????????????1?01???0?????????????????????????????????????????????????????????????????????????????????????????????????????
	Carnifex_carolinensis            ?020301?100?00000211??????2??????????????????????0?011?0?????????????????????????????????????????01?1?????1111?0?01??0????1?????01?100???????????????????????????????????0000??????????????????????????????????????????????????????????????????????????????
	CM_73372                         ???????????????????????????????????????????????????????????????????????????????????????????????????????????????????????0??000?000?11000??000001?011010000????0??????????????0?????000?0101?01?001?110??101100?1011??000100?????0011101111111211010011?01010
	Redondovenator_quayensis         01202011??02?0000???02?0?1???????????????????????????????????????????????????????????????????????0???????????????????0????????????????????????????????????????0??1?????????????????????????????????????????????????????????????????????????????????????????
	'"Hesperosuchus agilis"'         002020{0 1}110020000020102100121?10111010?001-010100101011101?1100011????????1?100???1????1??????????02?011?1102110??00200000?000?00??1?0?????????1?0110100?00?10001???????1?1110111111001??????????11?101010??????01100000100?11??000110111111121101001?1?00??
	Dromicosuchus_grallator          002020{0 1}11002000002010?100121?101110100001-010100101011101?11000????????????100???????????????????02?0110??021100?00200?1??000000??10000?000000?00110100?00010001121110011111001??010010111100010?????1?????????0110000110001100?00110????????1?????????????
	Hesperosuchus_agilis_HT          ????????100200??0???0??0?????1011?0??????????1??????????1111000???????1?1?0100??111???????????????1??1?011??????????0000000001?00?10?0??0?000???011?10??000?00011211100111110110101?0?0111100110???10??10??????011000001000??1????1101?1?1???1??10?????002?
	Sphenosuchus_acutus              ?12020111002000002??0210?1210101110000001-01120110101111111100011101001?111100111111111210011111101101?-1102110000020000?0000??00?11????????????0???1??????1000113111001?1110????????????????????????????????????????????????????????????????????1??01?????
	Terrestrisuchus_gracilis         ???????1100200?0010002??012???0111011000?-?1?200??1011100111000?0????????11??0???1???????0???????01?01??00021?0?00020000000000000?110000000000100??0100?00011001121110010111011010100101?10011101110?100010001001100100100001001001111111111211011110110110
	Dibothrosuchus_elaphros          ?02020111002000?01000210012111011?0100001-011201??1?1????111000??1?1001111110011111??112100111???01?01??00021?0?00?2000000000100001??0??????????0?1?1????????001131110010111011010110100-1001110???????????????????????????????????????????????????????????
	Litargosuchus_leptorhynchus      00201011100?0?0?01010?00012??0011?011??01??11011?0?011111?11000????????????110????????????0??????01?001????2??0?000??0?0?00000000?1100????????0001?00?0?00011001??01100101??0???101??????1???????????????000???1?????????????1??001?1??????????0110????012?
	Kayentasuchus_walkeri            ?1201011100?0?0002010??0?12???????0111011-01?011????1????11?????01??????1???1?????11?????0??????102????100??????10??00??????????????????????????01????????????????????????????????????0???0?11??????????????????11?01101100??1?????????????????????????????
	Junggarsuchus_sloani             0020?001100?0?0002?10200012??1?111011?0?1-011211?0?011111111100????????????1?????????????????????0??001????21?0??01?0???????????????????????????1---------?1????1?????????????????1????????????????????????????????????????????????????????????????????????
	Orthosuchus_stormbergi           00301011?100000002?102?0??21?0?1110110011-?110111?10?11011111001?0-?010??11110??11????2??????????02?001?1102??0?00??010000000?000?11010?000000??010?21??000100011401000101??011?10111?01?10010100210?1?-00000100110100010000110????111??11?121101??????002?
	Protosuchus_richardsoni          0030101010000?00020102000121100111011?011-0110111010111?1111100100-1010?1111101111111?2??011??1??011001?00021100120200100000000?0?11010?000000??01012111000111011401000?01??011011110101?10011100?10?10-0000010011?0000100011100001111?01111211011010110020
	Protosuchus_haughtoni            00301010100?0?0002010?000121?0?111011??11-0?1011?01011111?11100???-1010??11110???1????2?????????????001?00021100120?00100?00000???1101??????????010?211?00??????1??????????????????????????????????????????????????????????????????????????????????????????
	Alligator_mississippiensis       0030200?100001000???0300?101100111010?011-0110111010-1100111100???-1010?1100001111111122?0111101?0-0011100000001001201000000?11000110100000000100001{0 1}?1?00010011040100001111011011100??0-?0011000200?1?--00001101100?01100001100001111111111111010010110020

;

END;
BEGIN ASSUMPTIONS;
	TYPESET * UNTITLED   =  unord:  1 -  251;

END;

BEGIN MESQUITECHARMODELS;
	ProbModelSet * UNTITLED   =  'Mk1 (est.)':  1 -  251;
END;

BEGIN NOTES;

	SUT   TAXA = Taxa TAXON = 17 NAME = color INTEGER = 15;
	SUT   TAXA = Taxa TAXON = 23 NAME = color INTEGER = 15;
	SUT   TAXA = Taxa TAXON = 24 NAME = color INTEGER = 15;
	SUT   TAXA = Taxa TAXON = 25 NAME = color INTEGER = 15;

	SU  T = 17 C = 1 N = color I = 15;
	SU  T = 23 C = 1 N = color I = 15;
	SU  T = 24 C = 1 N = color I = 15;
	SU  T = 25 C = 1 N = color I = 15;

	SU  T = 17 C = 2 N = color I = 15;
	SU  T = 23 C = 2 N = color I = 15;
	SU  T = 24 C = 2 N = color I = 15;
	SU  T = 25 C = 2 N = color I = 15;

	SU  T = 17 C = 3 N = color I = 15;
	SU  T = 23 C = 3 N = color I = 15;
	SU  T = 24 C = 3 N = color I = 15;
	SU  T = 25 C = 3 N = color I = 15;

	SU  T = 17 C = 4 N = color I = 15;

	SU  T = 17 C = 5 N = color I = 15;
	SU  T = 23 C = 5 N = color I = 15;
	SU  T = 24 C = 5 N = color I = 15;
	SU  T = 25 C = 5 N = color I = 15;

	SU  T = 17 C = 6 N = color I = 15;
	SU  T = 23 C = 6 N = color I = 15;
	SU  T = 24 C = 6 N = color I = 15;
	SU  T = 25 C = 6 N = color I = 15;

	SU  T = 17 C = 7 N = color I = 15;
	SU  T = 23 C = 7 N = color I = 15;
	SU  T = 24 C = 7 N = color I = 15;
	SU  T = 25 C = 7 N = color I = 15;

	SU  T = 17 C = 8 N = color I = 15;
	SU  T = 23 C = 8 N = color I = 15;
	SU  T = 24 C = 8 N = color I = 15;
	SU  T = 25 C = 8 N = color I = 15;

	SU  T = 17 C = 9 N = color I = 15;
	SU  T = 23 C = 9 N = color I = 15;
	SU  T = 24 C = 9 N = color I = 15;
	SU  T = 25 C = 9 N = color I = 15;

	SU  T = 17 C = 10 N = color I = 15;
	SU  T = 23 C = 10 N = color I = 15;
	SU  T = 24 C = 10 N = color I = 15;
	SU  T = 25 C = 10 N = color I = 15;

	SU  T = 17 C = 11 N = color I = 15;
	SU  T = 23 C = 11 N = color I = 15;
	SU  T = 24 C = 11 N = color I = 15;
	SU  T = 25 C = 11 N = color I = 15;

	SU  T = 17 C = 12 N = color I = 15;
	SU  T = 23 C = 12 N = color I = 15;
	SU  T = 24 C = 12 N = color I = 15;
	SU  T = 25 C = 12 N = color I = 15;

	SU  T = 17 C = 13 N = color I = 15;
	SU  T = 23 C = 13 N = color I = 15;
	SU  T = 24 C = 13 N = color I = 15;
	SU  T = 25 C = 13 N = color I = 15;

	SU  T = 17 C = 14 N = color I = 15;
	SU  T = 23 C = 14 N = color I = 15;
	SU  T = 24 C = 14 N = color I = 15;
	SU  T = 25 C = 14 N = color I = 15;

	SU  C = 15 N = selected B = TRUE;
	SU  T = 17 C = 15 N = color I = 15;
	SU  T = 23 C = 15 N = color I = 15;
	SU  T = 24 C = 15 N = color I = 15;
	SU  T = 25 C = 15 N = color I = 15;

	SU  T = 17 C = 16 N = color I = 15;
	SU  T = 23 C = 16 N = color I = 15;
	SU  T = 24 C = 16 N = color I = 15;
	SU  T = 25 C = 16 N = color I = 15;

	SU  T = 17 C = 17 N = color I = 15;
	SU  T = 23 C = 17 N = color I = 15;
	SU  T = 24 C = 17 N = color I = 15;
	SU  T = 25 C = 17 N = color I = 15;

	SU  T = 17 C = 18 N = color I = 15;
	SU  T = 23 C = 18 N = color I = 15;
	SU  T = 24 C = 18 N = color I = 15;
	SU  T = 25 C = 18 N = color I = 15;

	SU  T = 17 C = 19 N = color I = 15;
	SU  T = 23 C = 19 N = color I = 15;
	SU  T = 24 C = 19 N = color I = 15;
	SU  T = 25 C = 19 N = color I = 15;

	SU  T = 17 C = 20 N = color I = 15;
	SU  T = 23 C = 20 N = color I = 15;
	SU  T = 24 C = 20 N = color I = 15;
	SU  T = 25 C = 20 N = color I = 15;

	SU  T = 17 C = 21 N = color I = 15;
	SU  T = 23 C = 21 N = color I = 15;
	SU  T = 24 C = 21 N = color I = 15;
	SU  T = 25 C = 21 N = color I = 15;

	SU  T = 17 C = 22 N = color I = 15;
	SU  T = 23 C = 22 N = color I = 15;
	SU  T = 24 C = 22 N = color I = 15;
	SU  T = 25 C = 22 N = color I = 15;

	SU  T = 17 C = 23 N = color I = 15;
	SU  T = 23 C = 23 N = color I = 15;
	SU  T = 24 C = 23 N = color I = 15;
	SU  T = 25 C = 23 N = color I = 15;

	SU  T = 17 C = 24 N = color I = 15;
	SU  T = 23 C = 24 N = color I = 15;
	SU  T = 24 C = 24 N = color I = 15;
	SU  T = 25 C = 24 N = color I = 15;

	SU  T = 17 C = 25 N = color I = 15;
	SU  T = 23 C = 25 N = color I = 15;
	SU  T = 24 C = 25 N = color I = 15;
	SU  T = 25 C = 25 N = color I = 15;

	SU  T = 17 C = 26 N = color I = 15;
	SU  T = 23 C = 26 N = color I = 15;
	SU  T = 24 C = 26 N = color I = 15;
	SU  T = 25 C = 26 N = color I = 15;

	SU  T = 17 C = 27 N = color I = 15;
	SU  T = 23 C = 27 N = color I = 15;
	SU  T = 24 C = 27 N = color I = 15;
	SU  T = 25 C = 27 N = color I = 15;

	SU  T = 17 C = 28 N = color I = 15;
	SU  T = 23 C = 28 N = color I = 15;
	SU  T = 24 C = 28 N = color I = 15;
	SU  T = 25 C = 28 N = color I = 15;

	SU  T = 17 C = 29 N = color I = 15;
	SU  T = 23 C = 29 N = color I = 15;
	SU  T = 24 C = 29 N = color I = 15;
	SU  T = 25 C = 29 N = color I = 15;

	SU  T = 17 C = 30 N = color I = 15;
	SU  T = 23 C = 30 N = color I = 15;
	SU  T = 24 C = 30 N = color I = 15;
	SU  T = 25 C = 30 N = color I = 15;

	SU  T = 17 C = 31 N = color I = 15;
	SU  T = 23 C = 31 N = color I = 15;
	SU  T = 24 C = 31 N = color I = 15;
	SU  T = 25 C = 31 N = color I = 15;

	SU  T = 17 C = 32 N = color I = 15;
	SU  T = 23 C = 32 N = color I = 15;
	SU  T = 24 C = 32 N = color I = 15;
	SU  T = 25 C = 32 N = color I = 15;

	SU  T = 17 C = 33 N = color I = 15;
	SU  T = 23 C = 33 N = color I = 15;
	SU  T = 24 C = 33 N = color I = 15;
	SU  T = 25 C = 33 N = color I = 15;

	SU  T = 17 C = 34 N = color I = 15;
	SU  T = 23 C = 34 N = color I = 15;
	SU  T = 24 C = 34 N = color I = 15;
	SU  T = 25 C = 34 N = color I = 15;

	SU  T = 17 C = 35 N = color I = 15;
	SU  T = 23 C = 35 N = color I = 15;
	SU  T = 24 C = 35 N = color I = 15;
	SU  T = 25 C = 35 N = color I = 15;

	SU  T = 17 C = 36 N = color I = 15;
	SU  T = 23 C = 36 N = color I = 15;
	SU  T = 24 C = 36 N = color I = 15;
	SU  T = 25 C = 36 N = color I = 15;

	SU  T = 17 C = 37 N = color I = 15;
	SU  T = 23 C = 37 N = color I = 15;
	SU  T = 24 C = 37 N = color I = 15;
	SU  T = 25 C = 37 N = color I = 15;

	SU  T = 17 C = 38 N = color I = 15;
	SU  T = 23 C = 38 N = color I = 15;
	SU  T = 24 C = 38 N = color I = 15;
	SU  T = 25 C = 38 N = color I = 15;

	SU  T = 17 C = 39 N = color I = 15;
	SU  T = 23 C = 39 N = color I = 15;
	SU  T = 24 C = 39 N = color I = 15;
	SU  T = 25 C = 39 N = color I = 15;

	SU  T = 17 C = 40 N = color I = 15;
	SU  T = 23 C = 40 N = color I = 15;
	SU  T = 24 C = 40 N = color I = 15;
	SU  T = 25 C = 40 N = color I = 15;

	SU  T = 17 C = 41 N = color I = 15;
	SU  T = 23 C = 41 N = color I = 15;
	SU  T = 24 C = 41 N = color I = 15;
	SU  T = 25 C = 41 N = color I = 15;

	SU  T = 17 C = 42 N = color I = 15;
	SU  T = 23 C = 42 N = color I = 15;
	SU  T = 24 C = 42 N = color I = 15;
	SU  T = 25 C = 42 N = color I = 15;

	SU  T = 17 C = 43 N = color I = 15;
	SU  T = 23 C = 43 N = color I = 15;
	SU  T = 24 C = 43 N = color I = 15;
	SU  T = 25 C = 43 N = color I = 15;

	SU  T = 17 C = 44 N = color I = 15;
	SU  T = 23 C = 44 N = color I = 15;
	SU  T = 24 C = 44 N = color I = 15;
	SU  T = 25 C = 44 N = color I = 15;

	SU  T = 17 C = 45 N = color I = 15;
	SU  T = 23 C = 45 N = color I = 15;
	SU  T = 24 C = 45 N = color I = 15;
	SU  T = 25 C = 45 N = color I = 15;

	SU  T = 17 C = 46 N = color I = 15;
	SU  T = 23 C = 46 N = color I = 15;
	SU  T = 24 C = 46 N = color I = 15;
	SU  T = 25 C = 46 N = color I = 15;

	SU  T = 17 C = 47 N = color I = 15;
	SU  T = 23 C = 47 N = color I = 15;
	SU  T = 24 C = 47 N = color I = 15;
	SU  T = 25 C = 47 N = color I = 15;

	SU  T = 17 C = 48 N = color I = 15;
	SU  T = 23 C = 48 N = color I = 15;
	SU  T = 24 C = 48 N = color I = 15;
	SU  T = 25 C = 48 N = color I = 15;

	SU  T = 17 C = 49 N = color I = 15;
	SU  T = 23 C = 49 N = color I = 15;
	SU  T = 24 C = 49 N = color I = 15;
	SU  T = 25 C = 49 N = color I = 15;

	SU  T = 17 C = 50 N = color I = 15;
	SU  T = 23 C = 50 N = color I = 15;
	SU  T = 24 C = 50 N = color I = 15;
	SU  T = 25 C = 50 N = color I = 15;

	SU  T = 17 C = 51 N = color I = 15;
	SU  T = 23 C = 51 N = color I = 15;
	SU  T = 24 C = 51 N = color I = 15;
	SU  T = 25 C = 51 N = color I = 15;

	SU  T = 17 C = 52 N = color I = 15;
	SU  T = 23 C = 52 N = color I = 15;
	SU  T = 24 C = 52 N = color I = 15;
	SU  T = 25 C = 52 N = color I = 15;

	SU  T = 17 C = 53 N = color I = 15;
	SU  T = 23 C = 53 N = color I = 15;
	SU  T = 24 C = 53 N = color I = 15;
	SU  T = 25 C = 53 N = color I = 15;

	SU  T = 17 C = 54 N = color I = 15;
	SU  T = 23 C = 54 N = color I = 15;
	SU  T = 24 C = 54 N = color I = 15;
	SU  T = 25 C = 54 N = color I = 15;

	SU  T = 17 C = 55 N = color I = 15;
	SU  T = 23 C = 55 N = color I = 15;
	SU  T = 24 C = 55 N = color I = 15;
	SU  T = 25 C = 55 N = color I = 15;

	SU  T = 17 C = 56 N = color I = 15;
	SU  T = 23 C = 56 N = color I = 15;
	SU  T = 24 C = 56 N = color I = 15;
	SU  T = 25 C = 56 N = color I = 15;

	SU  T = 17 C = 57 N = color I = 15;
	SU  T = 23 C = 57 N = color I = 15;
	SU  T = 24 C = 57 N = color I = 15;
	SU  T = 25 C = 57 N = color I = 15;

	SU  T = 17 C = 58 N = color I = 15;
	SU  T = 23 C = 58 N = color I = 15;
	SU  T = 24 C = 58 N = color I = 15;
	SU  T = 25 C = 58 N = color I = 15;

	SU  T = 17 C = 59 N = color I = 15;
	SU  T = 23 C = 59 N = color I = 15;
	SU  T = 24 C = 59 N = color I = 15;
	SU  T = 25 C = 59 N = color I = 15;

	SU  T = 17 C = 60 N = color I = 15;
	SU  T = 23 C = 60 N = color I = 15;
	SU  T = 24 C = 60 N = color I = 15;
	SU  T = 25 C = 60 N = color I = 15;

	SU  T = 17 C = 61 N = color I = 15;
	SU  T = 23 C = 61 N = color I = 15;
	SU  T = 24 C = 61 N = color I = 15;
	SU  T = 25 C = 61 N = color I = 15;

	SU  T = 17 C = 62 N = color I = 15;
	SU  T = 23 C = 62 N = color I = 15;
	SU  T = 24 C = 62 N = color I = 15;
	SU  T = 25 C = 62 N = color I = 15;

	SU  T = 17 C = 63 N = color I = 15;
	SU  T = 23 C = 63 N = color I = 15;
	SU  T = 24 C = 63 N = color I = 15;
	SU  T = 25 C = 63 N = color I = 15;

	SU  T = 17 C = 64 N = color I = 15;
	SU  T = 23 C = 64 N = color I = 15;
	SU  T = 24 C = 64 N = color I = 15;
	SU  T = 25 C = 64 N = color I = 15;

	SU  T = 17 C = 65 N = color I = 15;
	SU  T = 23 C = 65 N = color I = 15;
	SU  T = 24 C = 65 N = color I = 15;
	SU  T = 25 C = 65 N = color I = 15;

	SU  T = 17 C = 66 N = color I = 15;
	SU  T = 23 C = 66 N = color I = 15;
	SU  T = 24 C = 66 N = color I = 15;
	SU  T = 25 C = 66 N = color I = 15;

	SU  T = 17 C = 67 N = color I = 15;
	SU  T = 23 C = 67 N = color I = 15;
	SU  T = 24 C = 67 N = color I = 15;
	SU  T = 25 C = 67 N = color I = 15;

	SU  T = 17 C = 68 N = color I = 15;
	SU  T = 23 C = 68 N = color I = 15;
	SU  T = 24 C = 68 N = color I = 15;
	SU  T = 25 C = 68 N = color I = 15;

	SU  T = 17 C = 69 N = color I = 15;
	SU  T = 23 C = 69 N = color I = 15;
	SU  T = 24 C = 69 N = color I = 15;
	SU  T = 25 C = 69 N = color I = 15;

	SU  T = 17 C = 70 N = color I = 15;
	SU  T = 23 C = 70 N = color I = 15;
	SU  T = 24 C = 70 N = color I = 15;
	SU  T = 25 C = 70 N = color I = 15;

	SU  T = 17 C = 71 N = color I = 15;
	SU  T = 23 C = 71 N = color I = 15;
	SU  T = 24 C = 71 N = color I = 15;
	SU  T = 25 C = 71 N = color I = 15;

	SU  T = 17 C = 72 N = color I = 15;
	SU  T = 23 C = 72 N = color I = 15;
	SU  T = 24 C = 72 N = color I = 15;
	SU  T = 25 C = 72 N = color I = 15;

	SU  T = 17 C = 73 N = color I = 15;
	SU  T = 23 C = 73 N = color I = 15;
	SU  T = 24 C = 73 N = color I = 15;
	SU  T = 25 C = 73 N = color I = 15;

	SU  T = 17 C = 74 N = color I = 15;
	SU  T = 23 C = 74 N = color I = 15;
	SU  T = 24 C = 74 N = color I = 15;
	SU  T = 25 C = 74 N = color I = 15;

	SU  T = 17 C = 75 N = color I = 15;
	SU  T = 23 C = 75 N = color I = 15;
	SU  T = 24 C = 75 N = color I = 15;
	SU  T = 25 C = 75 N = color I = 15;

	SU  T = 17 C = 76 N = color I = 15;
	SU  T = 23 C = 76 N = color I = 15;
	SU  T = 24 C = 76 N = color I = 15;
	SU  T = 25 C = 76 N = color I = 15;

	SU  T = 17 C = 77 N = color I = 15;
	SU  T = 23 C = 77 N = color I = 15;
	SU  T = 24 C = 77 N = color I = 15;
	SU  T = 25 C = 77 N = color I = 15;

	SU  T = 17 C = 78 N = color I = 15;
	SU  T = 23 C = 78 N = color I = 15;
	SU  T = 24 C = 78 N = color I = 15;
	SU  T = 25 C = 78 N = color I = 15;

	SU  T = 17 C = 79 N = color I = 15;
	SU  T = 23 C = 79 N = color I = 15;
	SU  T = 24 C = 79 N = color I = 15;
	SU  T = 25 C = 79 N = color I = 15;

	SU  T = 17 C = 80 N = color I = 15;
	SU  T = 23 C = 80 N = color I = 15;
	SU  T = 24 C = 80 N = color I = 15;
	SU  T = 25 C = 80 N = color I = 15;

	SU  T = 17 C = 81 N = color I = 15;
	SU  T = 23 C = 81 N = color I = 15;
	SU  T = 24 C = 81 N = color I = 15;
	SU  T = 25 C = 81 N = color I = 15;

	SU  T = 17 C = 82 N = color I = 15;
	SU  T = 23 C = 82 N = color I = 15;
	SU  T = 24 C = 82 N = color I = 15;
	SU  T = 25 C = 82 N = color I = 15;

	SU  T = 17 C = 83 N = color I = 15;
	SU  T = 23 C = 83 N = color I = 15;
	SU  T = 24 C = 83 N = color I = 15;
	SU  T = 25 C = 83 N = color I = 15;

	SU  T = 17 C = 84 N = color I = 15;
	SU  T = 23 C = 84 N = color I = 15;
	SU  T = 24 C = 84 N = color I = 15;
	SU  T = 25 C = 84 N = color I = 15;

	SU  T = 17 C = 85 N = color I = 15;
	SU  T = 23 C = 85 N = color I = 15;
	SU  T = 24 C = 85 N = color I = 15;
	SU  T = 25 C = 85 N = color I = 15;

	SU  T = 17 C = 86 N = color I = 15;
	SU  T = 23 C = 86 N = color I = 15;
	SU  T = 24 C = 86 N = color I = 15;
	SU  T = 25 C = 86 N = color I = 15;

	SU  T = 17 C = 87 N = color I = 15;
	SU  T = 23 C = 87 N = color I = 15;
	SU  T = 24 C = 87 N = color I = 15;
	SU  T = 25 C = 87 N = color I = 15;

	SU  T = 17 C = 88 N = color I = 15;
	SU  T = 23 C = 88 N = color I = 15;
	SU  T = 24 C = 88 N = color I = 15;
	SU  T = 25 C = 88 N = color I = 15;

	SU  T = 17 C = 89 N = color I = 15;
	SU  T = 23 C = 89 N = color I = 15;
	SU  T = 24 C = 89 N = color I = 15;
	SU  T = 25 C = 89 N = color I = 15;

	SU  T = 17 C = 90 N = color I = 15;
	SU  T = 23 C = 90 N = color I = 15;
	SU  T = 24 C = 90 N = color I = 15;
	SU  T = 25 C = 90 N = color I = 15;

	SU  T = 17 C = 91 N = color I = 15;
	SU  T = 23 C = 91 N = color I = 15;
	SU  T = 24 C = 91 N = color I = 15;
	SU  T = 25 C = 91 N = color I = 15;

	SU  T = 17 C = 92 N = color I = 15;
	SU  T = 23 C = 92 N = color I = 15;
	SU  T = 24 C = 92 N = color I = 15;
	SU  T = 25 C = 92 N = color I = 15;

	SU  T = 17 C = 93 N = color I = 15;
	SU  T = 23 C = 93 N = color I = 15;
	SU  T = 24 C = 93 N = color I = 15;
	SU  T = 25 C = 93 N = color I = 15;

	SU  T = 17 C = 94 N = color I = 15;
	SU  T = 23 C = 94 N = color I = 15;
	SU  T = 24 C = 94 N = color I = 15;
	SU  T = 25 C = 94 N = color I = 15;

	SU  T = 17 C = 95 N = color I = 15;
	SU  T = 23 C = 95 N = color I = 15;
	SU  T = 24 C = 95 N = color I = 15;
	SU  T = 25 C = 95 N = color I = 15;

	SU  T = 17 C = 96 N = color I = 15;
	SU  T = 23 C = 96 N = color I = 15;
	SU  T = 24 C = 96 N = color I = 15;
	SU  T = 25 C = 96 N = color I = 15;

	SU  T = 17 C = 97 N = color I = 15;
	SU  T = 23 C = 97 N = color I = 15;
	SU  T = 24 C = 97 N = color I = 15;
	SU  T = 25 C = 97 N = color I = 15;

	SU  T = 17 C = 98 N = color I = 15;
	SU  T = 23 C = 98 N = color I = 15;
	SU  T = 24 C = 98 N = color I = 15;
	SU  T = 25 C = 98 N = color I = 15;

	SU  T = 17 C = 99 N = color I = 15;
	SU  T = 23 C = 99 N = color I = 15;
	SU  T = 24 C = 99 N = color I = 15;
	SU  T = 25 C = 99 N = color I = 15;

	SU  T = 17 C = 100 N = color I = 15;
	SU  T = 23 C = 100 N = color I = 15;
	SU  T = 24 C = 100 N = color I = 15;
	SU  T = 25 C = 100 N = color I = 15;

	SU  T = 17 C = 101 N = color I = 15;
	SU  T = 23 C = 101 N = color I = 15;
	SU  T = 24 C = 101 N = color I = 15;
	SU  T = 25 C = 101 N = color I = 15;

	SU  T = 17 C = 102 N = color I = 15;
	SU  T = 23 C = 102 N = color I = 15;
	SU  T = 24 C = 102 N = color I = 15;
	SU  T = 25 C = 102 N = color I = 15;

	SU  T = 17 C = 103 N = color I = 15;
	SU  T = 23 C = 103 N = color I = 15;
	SU  T = 24 C = 103 N = color I = 15;
	SU  T = 25 C = 103 N = color I = 15;

	SU  T = 17 C = 104 N = color I = 15;
	SU  T = 23 C = 104 N = color I = 15;
	SU  T = 24 C = 104 N = color I = 15;
	SU  T = 25 C = 104 N = color I = 15;

	SU  T = 17 C = 105 N = color I = 15;
	SU  T = 23 C = 105 N = color I = 15;
	SU  T = 24 C = 105 N = color I = 15;
	SU  T = 25 C = 105 N = color I = 15;

	SU  T = 17 C = 106 N = color I = 15;
	SU  T = 23 C = 106 N = color I = 15;
	SU  T = 24 C = 106 N = color I = 15;
	SU  T = 25 C = 106 N = color I = 15;

	SU  T = 17 C = 107 N = color I = 15;
	SU  T = 23 C = 107 N = color I = 15;
	SU  T = 24 C = 107 N = color I = 15;
	SU  T = 25 C = 107 N = color I = 15;

	SU  T = 17 C = 108 N = color I = 15;
	SU  T = 23 C = 108 N = color I = 15;
	SU  T = 24 C = 108 N = color I = 15;
	SU  T = 25 C = 108 N = color I = 15;

	SU  T = 17 C = 109 N = color I = 15;
	SU  T = 23 C = 109 N = color I = 15;
	SU  T = 24 C = 109 N = color I = 15;
	SU  T = 25 C = 109 N = color I = 15;

	SU  T = 17 C = 110 N = color I = 15;
	SU  T = 23 C = 110 N = color I = 15;
	SU  T = 24 C = 110 N = color I = 15;
	SU  T = 25 C = 110 N = color I = 15;

	SU  T = 17 C = 111 N = color I = 15;
	SU  T = 23 C = 111 N = color I = 15;
	SU  T = 24 C = 111 N = color I = 15;
	SU  T = 25 C = 111 N = color I = 15;

	SU  T = 17 C = 112 N = color I = 15;
	SU  T = 23 C = 112 N = color I = 15;
	SU  T = 24 C = 112 N = color I = 15;
	SU  T = 25 C = 112 N = color I = 15;

	SU  T = 17 C = 113 N = color I = 15;
	SU  T = 23 C = 113 N = color I = 15;
	SU  T = 24 C = 113 N = color I = 15;
	SU  T = 25 C = 113 N = color I = 15;

	SU  T = 17 C = 114 N = color I = 15;
	SU  T = 23 C = 114 N = color I = 15;
	SU  T = 24 C = 114 N = color I = 15;
	SU  T = 25 C = 114 N = color I = 15;

	SU  T = 17 C = 115 N = color I = 15;
	SU  T = 23 C = 115 N = color I = 15;
	SU  T = 24 C = 115 N = color I = 15;
	SU  T = 25 C = 115 N = color I = 15;

	SU  T = 17 C = 116 N = color I = 15;
	SU  T = 23 C = 116 N = color I = 15;
	SU  T = 24 C = 116 N = color I = 15;
	SU  T = 25 C = 116 N = color I = 15;

	SU  T = 17 C = 117 N = color I = 15;
	SU  T = 23 C = 117 N = color I = 15;
	SU  T = 24 C = 117 N = color I = 15;
	SU  T = 25 C = 117 N = color I = 15;

	SU  T = 17 C = 118 N = color I = 15;
	SU  T = 23 C = 118 N = color I = 15;
	SU  T = 24 C = 118 N = color I = 15;
	SU  T = 25 C = 118 N = color I = 15;

	SU  T = 17 C = 119 N = color I = 15;
	SU  T = 23 C = 119 N = color I = 15;
	SU  T = 24 C = 119 N = color I = 15;
	SU  T = 25 C = 119 N = color I = 15;

	SU  T = 17 C = 120 N = color I = 15;
	SU  T = 23 C = 120 N = color I = 15;
	SU  T = 24 C = 120 N = color I = 15;
	SU  T = 25 C = 120 N = color I = 15;

	SU  T = 17 C = 121 N = color I = 15;
	SU  T = 23 C = 121 N = color I = 15;
	SU  T = 24 C = 121 N = color I = 15;
	SU  T = 25 C = 121 N = color I = 15;

	SU  T = 17 C = 122 N = color I = 15;
	SU  T = 23 C = 122 N = color I = 15;
	SU  T = 24 C = 122 N = color I = 15;
	SU  T = 25 C = 122 N = color I = 15;

	SU  T = 17 C = 123 N = color I = 15;
	SU  T = 23 C = 123 N = color I = 15;
	SU  T = 24 C = 123 N = color I = 15;
	SU  T = 25 C = 123 N = color I = 15;

	SU  T = 17 C = 124 N = color I = 15;
	SU  T = 23 C = 124 N = color I = 15;
	SU  T = 24 C = 124 N = color I = 15;
	SU  T = 25 C = 124 N = color I = 15;

	SU  T = 17 C = 125 N = color I = 15;
	SU  T = 23 C = 125 N = color I = 15;
	SU  T = 24 C = 125 N = color I = 15;
	SU  T = 25 C = 125 N = color I = 15;

	SU  T = 17 C = 126 N = color I = 15;
	SU  T = 23 C = 126 N = color I = 15;
	SU  T = 24 C = 126 N = color I = 15;
	SU  T = 25 C = 126 N = color I = 15;

	SU  T = 17 C = 127 N = color I = 15;
	SU  T = 23 C = 127 N = color I = 15;
	SU  T = 24 C = 127 N = color I = 15;
	SU  T = 25 C = 127 N = color I = 15;

	SU  T = 17 C = 128 N = color I = 15;
	SU  T = 23 C = 128 N = color I = 15;
	SU  T = 24 C = 128 N = color I = 15;
	SU  T = 25 C = 128 N = color I = 15;

	SU  T = 17 C = 129 N = color I = 15;
	SU  T = 23 C = 129 N = color I = 15;
	SU  T = 24 C = 129 N = color I = 15;
	SU  T = 25 C = 129 N = color I = 15;

	SU  T = 17 C = 130 N = color I = 15;
	SU  T = 23 C = 130 N = color I = 15;
	SU  T = 24 C = 130 N = color I = 15;
	SU  T = 25 C = 130 N = color I = 15;

	SU  T = 17 C = 131 N = color I = 15;
	SU  T = 23 C = 131 N = color I = 15;
	SU  T = 24 C = 131 N = color I = 15;
	SU  T = 25 C = 131 N = color I = 15;

	SU  T = 17 C = 132 N = color I = 15;
	SU  T = 23 C = 132 N = color I = 15;
	SU  T = 24 C = 132 N = color I = 15;
	SU  T = 25 C = 132 N = color I = 15;

	SU  T = 17 C = 133 N = color I = 15;
	SU  T = 23 C = 133 N = color I = 15;
	SU  T = 24 C = 133 N = color I = 15;
	SU  T = 25 C = 133 N = color I = 15;

	SU  T = 17 C = 134 N = color I = 15;
	SU  T = 23 C = 134 N = color I = 15;
	SU  T = 24 C = 134 N = color I = 15;
	SU  T = 25 C = 134 N = color I = 15;

	SU  T = 17 C = 135 N = color I = 15;
	SU  T = 23 C = 135 N = color I = 15;
	SU  T = 24 C = 135 N = color I = 15;
	SU  T = 25 C = 135 N = color I = 15;

	SU  T = 17 C = 136 N = color I = 15;
	SU  T = 23 C = 136 N = color I = 15;
	SU  T = 24 C = 136 N = color I = 15;
	SU  T = 25 C = 136 N = color I = 15;

	SU  T = 17 C = 137 N = color I = 15;
	SU  T = 23 C = 137 N = color I = 15;
	SU  T = 24 C = 137 N = color I = 15;
	SU  T = 25 C = 137 N = color I = 15;

	SU  T = 17 C = 138 N = color I = 15;
	SU  T = 23 C = 138 N = color I = 15;
	SU  T = 24 C = 138 N = color I = 15;
	SU  T = 25 C = 138 N = color I = 15;

	SU  T = 17 C = 139 N = color I = 15;
	SU  T = 23 C = 139 N = color I = 15;
	SU  T = 24 C = 139 N = color I = 15;
	SU  T = 25 C = 139 N = color I = 15;

	SU  T = 17 C = 140 N = color I = 15;
	SU  T = 23 C = 140 N = color I = 15;
	SU  T = 24 C = 140 N = color I = 15;
	SU  T = 25 C = 140 N = color I = 15;

	SU  T = 17 C = 141 N = color I = 15;
	SU  T = 23 C = 141 N = color I = 15;
	SU  T = 24 C = 141 N = color I = 15;
	SU  T = 25 C = 141 N = color I = 15;

	SU  T = 17 C = 142 N = color I = 15;
	SU  T = 23 C = 142 N = color I = 15;
	SU  T = 24 C = 142 N = color I = 15;
	SU  T = 25 C = 142 N = color I = 15;

	SU  T = 17 C = 143 N = color I = 15;
	SU  T = 23 C = 143 N = color I = 15;
	SU  T = 24 C = 143 N = color I = 15;
	SU  T = 25 C = 143 N = color I = 15;

	SU  T = 17 C = 144 N = color I = 15;
	SU  T = 23 C = 144 N = color I = 15;
	SU  T = 24 C = 144 N = color I = 15;
	SU  T = 25 C = 144 N = color I = 15;

	SU  T = 17 C = 145 N = color I = 15;
	SU  T = 23 C = 145 N = color I = 15;
	SU  T = 24 C = 145 N = color I = 15;
	SU  T = 25 C = 145 N = color I = 15;

	SU  T = 17 C = 146 N = color I = 15;
	SU  T = 23 C = 146 N = color I = 15;
	SU  T = 24 C = 146 N = color I = 15;
	SU  T = 25 C = 146 N = color I = 15;

	SU  T = 17 C = 147 N = color I = 15;
	SU  T = 23 C = 147 N = color I = 15;
	SU  T = 24 C = 147 N = color I = 15;
	SU  T = 25 C = 147 N = color I = 15;

	SU  T = 17 C = 148 N = color I = 15;
	SU  T = 23 C = 148 N = color I = 15;
	SU  T = 24 C = 148 N = color I = 15;
	SU  T = 25 C = 148 N = color I = 15;

	SU  T = 17 C = 149 N = color I = 15;
	SU  T = 23 C = 149 N = color I = 15;
	SU  T = 24 C = 149 N = color I = 15;
	SU  T = 25 C = 149 N = color I = 15;

	SU  T = 17 C = 150 N = color I = 15;
	SU  T = 23 C = 150 N = color I = 15;
	SU  T = 24 C = 150 N = color I = 15;
	SU  T = 25 C = 150 N = color I = 15;

	SU  T = 17 C = 151 N = color I = 15;
	SU  T = 23 C = 151 N = color I = 15;
	SU  T = 24 C = 151 N = color I = 15;
	SU  T = 25 C = 151 N = color I = 15;

	SU  T = 17 C = 152 N = color I = 15;
	SU  T = 23 C = 152 N = color I = 15;
	SU  T = 24 C = 152 N = color I = 15;
	SU  T = 25 C = 152 N = color I = 15;

	SU  T = 17 C = 153 N = color I = 15;
	SU  T = 23 C = 153 N = color I = 15;
	SU  T = 24 C = 153 N = color I = 15;
	SU  T = 25 C = 153 N = color I = 15;

	SU  T = 17 C = 154 N = color I = 15;
	SU  T = 23 C = 154 N = color I = 15;
	SU  T = 24 C = 154 N = color I = 15;
	SU  T = 25 C = 154 N = color I = 15;

	SU  T = 17 C = 155 N = color I = 15;
	SU  T = 23 C = 155 N = color I = 15;
	SU  T = 24 C = 155 N = color I = 15;
	SU  T = 25 C = 155 N = color I = 15;

	SU  T = 17 C = 156 N = color I = 15;
	SU  T = 23 C = 156 N = color I = 15;
	SU  T = 24 C = 156 N = color I = 15;
	SU  T = 25 C = 156 N = color I = 15;

	SU  T = 17 C = 157 N = color I = 15;
	SU  T = 23 C = 157 N = color I = 15;
	SU  T = 24 C = 157 N = color I = 15;
	SU  T = 25 C = 157 N = color I = 15;

	SU  T = 17 C = 158 N = color I = 15;
	SU  T = 23 C = 158 N = color I = 15;
	SU  T = 24 C = 158 N = color I = 15;
	SU  T = 25 C = 158 N = color I = 15;

	SU  T = 17 C = 159 N = color I = 15;
	SU  T = 23 C = 159 N = color I = 15;
	SU  T = 24 C = 159 N = color I = 15;
	SU  T = 25 C = 159 N = color I = 15;

	SU  T = 17 C = 160 N = color I = 15;
	SU  T = 23 C = 160 N = color I = 15;
	SU  T = 24 C = 160 N = color I = 15;
	SU  T = 25 C = 160 N = color I = 15;

	SU  T = 17 C = 161 N = color I = 15;
	SU  T = 23 C = 161 N = color I = 15;
	SU  T = 24 C = 161 N = color I = 15;
	SU  T = 25 C = 161 N = color I = 15;

	SU  T = 17 C = 162 N = color I = 15;
	SU  T = 23 C = 162 N = color I = 15;
	SU  T = 24 C = 162 N = color I = 15;
	SU  T = 25 C = 162 N = color I = 15;

	SU  T = 17 C = 163 N = color I = 15;
	SU  T = 23 C = 163 N = color I = 15;
	SU  T = 24 C = 163 N = color I = 15;
	SU  T = 25 C = 163 N = color I = 15;

	SU  T = 17 C = 164 N = color I = 15;
	SU  T = 23 C = 164 N = color I = 15;
	SU  T = 24 C = 164 N = color I = 15;
	SU  T = 25 C = 164 N = color I = 15;

	SU  T = 17 C = 165 N = color I = 15;
	SU  T = 23 C = 165 N = color I = 15;
	SU  T = 24 C = 165 N = color I = 15;
	SU  T = 25 C = 165 N = color I = 15;

	SU  T = 17 C = 166 N = color I = 15;
	SU  T = 23 C = 166 N = color I = 15;
	SU  T = 24 C = 166 N = color I = 15;
	SU  T = 25 C = 166 N = color I = 15;

	SU  T = 17 C = 167 N = color I = 15;
	SU  T = 23 C = 167 N = color I = 15;
	SU  T = 24 C = 167 N = color I = 15;
	SU  T = 25 C = 167 N = color I = 15;

	SU  T = 17 C = 168 N = color I = 15;
	SU  T = 23 C = 168 N = color I = 15;
	SU  T = 24 C = 168 N = color I = 15;
	SU  T = 25 C = 168 N = color I = 15;

	SU  T = 17 C = 169 N = color I = 15;
	SU  T = 23 C = 169 N = color I = 15;
	SU  T = 24 C = 169 N = color I = 15;
	SU  T = 25 C = 169 N = color I = 15;

	SU  T = 17 C = 170 N = color I = 15;
	SU  T = 23 C = 170 N = color I = 15;
	SU  T = 24 C = 170 N = color I = 15;
	SU  T = 25 C = 170 N = color I = 15;

	SU  T = 17 C = 171 N = color I = 15;
	SU  T = 23 C = 171 N = color I = 15;
	SU  T = 24 C = 171 N = color I = 15;
	SU  T = 25 C = 171 N = color I = 15;

	SU  T = 17 C = 172 N = color I = 15;
	SU  T = 23 C = 172 N = color I = 15;
	SU  T = 24 C = 172 N = color I = 15;
	SU  T = 25 C = 172 N = color I = 15;

	SU  T = 17 C = 173 N = color I = 15;
	SU  T = 23 C = 173 N = color I = 15;
	SU  T = 24 C = 173 N = color I = 15;
	SU  T = 25 C = 173 N = color I = 15;

	SU  T = 17 C = 174 N = color I = 15;
	SU  T = 23 C = 174 N = color I = 15;
	SU  T = 24 C = 174 N = color I = 15;
	SU  T = 25 C = 174 N = color I = 15;

	SU  T = 17 C = 175 N = color I = 15;
	SU  T = 23 C = 175 N = color I = 15;
	SU  T = 24 C = 175 N = color I = 15;
	SU  T = 25 C = 175 N = color I = 15;

	SU  T = 17 C = 176 N = color I = 15;
	SU  T = 23 C = 176 N = color I = 15;
	SU  T = 24 C = 176 N = color I = 15;
	SU  T = 25 C = 176 N = color I = 15;

	SU  T = 17 C = 177 N = color I = 15;
	SU  T = 23 C = 177 N = color I = 15;
	SU  T = 24 C = 177 N = color I = 15;
	SU  T = 25 C = 177 N = color I = 15;

	SU  T = 17 C = 178 N = color I = 15;
	SU  T = 23 C = 178 N = color I = 15;
	SU  T = 24 C = 178 N = color I = 15;
	SU  T = 25 C = 178 N = color I = 15;

	SU  T = 17 C = 179 N = color I = 15;
	SU  T = 23 C = 179 N = color I = 15;
	SU  T = 24 C = 179 N = color I = 15;
	SU  T = 25 C = 179 N = color I = 15;

	SU  T = 17 C = 180 N = color I = 15;
	SU  T = 23 C = 180 N = color I = 15;
	SU  T = 24 C = 180 N = color I = 15;
	SU  T = 25 C = 180 N = color I = 15;

	SU  T = 17 C = 181 N = color I = 15;
	SU  T = 23 C = 181 N = color I = 15;
	SU  T = 24 C = 181 N = color I = 15;
	SU  T = 25 C = 181 N = color I = 15;

	SU  T = 17 C = 182 N = color I = 15;
	SU  T = 23 C = 182 N = color I = 15;
	SU  T = 24 C = 182 N = color I = 15;
	SU  T = 25 C = 182 N = color I = 15;

	SU  T = 17 C = 183 N = color I = 15;
	SU  T = 23 C = 183 N = color I = 15;
	SU  T = 24 C = 183 N = color I = 15;
	SU  T = 25 C = 183 N = color I = 15;

	SU  T = 17 C = 184 N = color I = 15;
	SU  T = 23 C = 184 N = color I = 15;
	SU  T = 24 C = 184 N = color I = 15;
	SU  T = 25 C = 184 N = color I = 15;

	SU  T = 17 C = 185 N = color I = 15;
	SU  T = 23 C = 185 N = color I = 15;
	SU  T = 24 C = 185 N = color I = 15;
	SU  T = 25 C = 185 N = color I = 15;

	SU  T = 17 C = 186 N = color I = 15;
	SU  T = 23 C = 186 N = color I = 15;
	SU  T = 24 C = 186 N = color I = 15;
	SU  T = 25 C = 186 N = color I = 15;

	SU  T = 17 C = 187 N = color I = 15;
	SU  T = 23 C = 187 N = color I = 15;
	SU  T = 24 C = 187 N = color I = 15;
	SU  T = 25 C = 187 N = color I = 15;

	SU  T = 17 C = 188 N = color I = 15;
	SU  T = 23 C = 188 N = color I = 15;
	SU  T = 24 C = 188 N = color I = 15;
	SU  T = 25 C = 188 N = color I = 15;

	SU  T = 17 C = 189 N = color I = 15;
	SU  T = 23 C = 189 N = color I = 15;
	SU  T = 24 C = 189 N = color I = 15;
	SU  T = 25 C = 189 N = color I = 15;

	SU  T = 17 C = 190 N = color I = 15;
	SU  T = 23 C = 190 N = color I = 15;
	SU  T = 24 C = 190 N = color I = 15;
	SU  T = 25 C = 190 N = color I = 15;

	SU  T = 17 C = 191 N = color I = 15;
	SU  T = 23 C = 191 N = color I = 15;
	SU  T = 24 C = 191 N = color I = 15;
	SU  T = 25 C = 191 N = color I = 15;

	SU  T = 17 C = 192 N = color I = 15;
	SU  T = 23 C = 192 N = color I = 15;
	SU  T = 24 C = 192 N = color I = 15;
	SU  T = 25 C = 192 N = color I = 15;

	SU  T = 17 C = 193 N = color I = 15;
	SU  T = 23 C = 193 N = color I = 15;
	SU  T = 24 C = 193 N = color I = 15;
	SU  T = 25 C = 193 N = color I = 15;

	SU  T = 17 C = 194 N = color I = 15;
	SU  T = 23 C = 194 N = color I = 15;
	SU  T = 24 C = 194 N = color I = 15;
	SU  T = 25 C = 194 N = color I = 15;

	SU  T = 17 C = 195 N = color I = 15;
	SU  T = 23 C = 195 N = color I = 15;
	SU  T = 24 C = 195 N = color I = 15;
	SU  T = 25 C = 195 N = color I = 15;

	SU  T = 17 C = 196 N = color I = 15;
	SU  T = 23 C = 196 N = color I = 15;
	SU  T = 24 C = 196 N = color I = 15;
	SU  T = 25 C = 196 N = color I = 15;

	SU  T = 17 C = 197 N = color I = 15;
	SU  T = 23 C = 197 N = color I = 15;
	SU  T = 24 C = 197 N = color I = 15;
	SU  T = 25 C = 197 N = color I = 15;

	SU  T = 17 C = 198 N = color I = 15;
	SU  T = 23 C = 198 N = color I = 15;
	SU  T = 24 C = 198 N = color I = 15;
	SU  T = 25 C = 198 N = color I = 15;

	SU  T = 17 C = 199 N = color I = 15;
	SU  T = 23 C = 199 N = color I = 15;
	SU  T = 24 C = 199 N = color I = 15;
	SU  T = 25 C = 199 N = color I = 15;

	SU  T = 17 C = 200 N = color I = 15;
	SU  T = 23 C = 200 N = color I = 15;
	SU  T = 24 C = 200 N = color I = 15;
	SU  T = 25 C = 200 N = color I = 15;

	SU  T = 17 C = 201 N = color I = 15;
	SU  T = 23 C = 201 N = color I = 15;
	SU  T = 24 C = 201 N = color I = 15;
	SU  T = 25 C = 201 N = color I = 15;

	SU  T = 17 C = 202 N = color I = 15;
	SU  T = 23 C = 202 N = color I = 15;
	SU  T = 24 C = 202 N = color I = 15;
	SU  T = 25 C = 202 N = color I = 15;

	SU  T = 17 C = 203 N = color I = 15;
	SU  T = 23 C = 203 N = color I = 15;
	SU  T = 24 C = 203 N = color I = 15;
	SU  T = 25 C = 203 N = color I = 15;

	SU  T = 17 C = 204 N = color I = 15;
	SU  T = 23 C = 204 N = color I = 15;
	SU  T = 24 C = 204 N = color I = 15;
	SU  T = 25 C = 204 N = color I = 15;

	SU  T = 17 C = 205 N = color I = 15;
	SU  T = 23 C = 205 N = color I = 15;
	SU  T = 24 C = 205 N = color I = 15;
	SU  T = 25 C = 205 N = color I = 15;

	SU  T = 17 C = 206 N = color I = 15;
	SU  T = 23 C = 206 N = color I = 15;
	SU  T = 24 C = 206 N = color I = 15;
	SU  T = 25 C = 206 N = color I = 15;

	SU  T = 17 C = 207 N = color I = 15;
	SU  T = 23 C = 207 N = color I = 15;
	SU  T = 24 C = 207 N = color I = 15;
	SU  T = 25 C = 207 N = color I = 15;

	SU  T = 17 C = 208 N = color I = 15;
	SU  T = 23 C = 208 N = color I = 15;
	SU  T = 24 C = 208 N = color I = 15;
	SU  T = 25 C = 208 N = color I = 15;

	SU  T = 17 C = 209 N = color I = 15;
	SU  T = 23 C = 209 N = color I = 15;
	SU  T = 24 C = 209 N = color I = 15;
	SU  T = 25 C = 209 N = color I = 15;

	SU  T = 17 C = 210 N = color I = 15;
	SU  T = 23 C = 210 N = color I = 15;
	SU  T = 24 C = 210 N = color I = 15;
	SU  T = 25 C = 210 N = color I = 15;

	SU  T = 17 C = 211 N = color I = 15;
	SU  T = 23 C = 211 N = color I = 15;
	SU  T = 24 C = 211 N = color I = 15;
	SU  T = 25 C = 211 N = color I = 15;

	SU  T = 17 C = 212 N = color I = 15;
	SU  T = 23 C = 212 N = color I = 15;
	SU  T = 24 C = 212 N = color I = 15;
	SU  T = 25 C = 212 N = color I = 15;

	SU  T = 17 C = 213 N = color I = 15;
	SU  T = 23 C = 213 N = color I = 15;
	SU  T = 24 C = 213 N = color I = 15;
	SU  T = 25 C = 213 N = color I = 15;

	SU  T = 17 C = 214 N = color I = 15;
	SU  T = 23 C = 214 N = color I = 15;
	SU  T = 24 C = 214 N = color I = 15;
	SU  T = 25 C = 214 N = color I = 15;

	SU  T = 17 C = 215 N = color I = 15;
	SU  T = 23 C = 215 N = color I = 15;
	SU  T = 24 C = 215 N = color I = 15;
	SU  T = 25 C = 215 N = color I = 15;

	SU  T = 17 C = 216 N = color I = 15;
	SU  T = 23 C = 216 N = color I = 15;
	SU  T = 24 C = 216 N = color I = 15;
	SU  T = 25 C = 216 N = color I = 15;

	SU  T = 17 C = 217 N = color I = 15;
	SU  T = 23 C = 217 N = color I = 15;
	SU  T = 24 C = 217 N = color I = 15;
	SU  T = 25 C = 217 N = color I = 15;

	SU  T = 17 C = 218 N = color I = 15;
	SU  T = 23 C = 218 N = color I = 15;
	SU  T = 24 C = 218 N = color I = 15;
	SU  T = 25 C = 218 N = color I = 15;

	SU  T = 17 C = 219 N = color I = 15;
	SU  T = 23 C = 219 N = color I = 15;
	SU  T = 24 C = 219 N = color I = 15;
	SU  T = 25 C = 219 N = color I = 15;

	SU  T = 17 C = 220 N = color I = 15;
	SU  T = 23 C = 220 N = color I = 15;
	SU  T = 24 C = 220 N = color I = 15;
	SU  T = 25 C = 220 N = color I = 15;

	SU  T = 17 C = 221 N = color I = 15;
	SU  T = 23 C = 221 N = color I = 15;
	SU  T = 24 C = 221 N = color I = 15;
	SU  T = 25 C = 221 N = color I = 15;

	SU  T = 17 C = 222 N = color I = 15;
	SU  T = 23 C = 222 N = color I = 15;
	SU  T = 24 C = 222 N = color I = 15;
	SU  T = 25 C = 222 N = color I = 15;

	SU  T = 17 C = 223 N = color I = 15;
	SU  T = 23 C = 223 N = color I = 15;
	SU  T = 24 C = 223 N = color I = 15;
	SU  T = 25 C = 223 N = color I = 15;

	SU  T = 17 C = 224 N = color I = 15;
	SU  T = 23 C = 224 N = color I = 15;
	SU  T = 24 C = 224 N = color I = 15;
	SU  T = 25 C = 224 N = color I = 15;

	SU  T = 17 C = 225 N = color I = 15;
	SU  T = 23 C = 225 N = color I = 15;
	SU  T = 24 C = 225 N = color I = 15;
	SU  T = 25 C = 225 N = color I = 15;

	SU  T = 17 C = 226 N = color I = 15;
	SU  T = 23 C = 226 N = color I = 15;
	SU  T = 24 C = 226 N = color I = 15;
	SU  T = 25 C = 226 N = color I = 15;

	SU  T = 17 C = 227 N = color I = 15;
	SU  T = 23 C = 227 N = color I = 15;
	SU  T = 24 C = 227 N = color I = 15;
	SU  T = 25 C = 227 N = color I = 15;

	SU  T = 17 C = 228 N = color I = 15;
	SU  T = 23 C = 228 N = color I = 15;
	SU  T = 24 C = 228 N = color I = 15;
	SU  T = 25 C = 228 N = color I = 15;

	SU  T = 17 C = 229 N = color I = 15;
	SU  T = 23 C = 229 N = color I = 15;
	SU  T = 24 C = 229 N = color I = 15;
	SU  T = 25 C = 229 N = color I = 15;

	SU  T = 17 C = 230 N = color I = 15;
	SU  T = 23 C = 230 N = color I = 15;
	SU  T = 24 C = 230 N = color I = 15;
	SU  T = 25 C = 230 N = color I = 15;

	SU  T = 17 C = 231 N = color I = 15;
	SU  T = 23 C = 231 N = color I = 15;
	SU  T = 24 C = 231 N = color I = 15;
	SU  T = 25 C = 231 N = color I = 15;

	SU  T = 17 C = 232 N = color I = 15;
	SU  T = 23 C = 232 N = color I = 15;
	SU  T = 24 C = 232 N = color I = 15;
	SU  T = 25 C = 232 N = color I = 15;

	SU  T = 17 C = 233 N = color I = 15;
	SU  T = 23 C = 233 N = color I = 15;
	SU  T = 24 C = 233 N = color I = 15;
	SU  T = 25 C = 233 N = color I = 15;

	SU  T = 17 C = 234 N = color I = 15;
	SU  T = 23 C = 234 N = color I = 15;
	SU  T = 24 C = 234 N = color I = 15;
	SU  T = 25 C = 234 N = color I = 15;

	SU  T = 17 C = 235 N = color I = 15;
	SU  T = 23 C = 235 N = color I = 15;
	SU  T = 24 C = 235 N = color I = 15;
	SU  T = 25 C = 235 N = color I = 15;

	SU  T = 17 C = 236 N = color I = 15;
	SU  T = 23 C = 236 N = color I = 15;
	SU  T = 24 C = 236 N = color I = 15;
	SU  T = 25 C = 236 N = color I = 15;

	SU  T = 17 C = 237 N = color I = 15;
	SU  T = 23 C = 237 N = color I = 15;
	SU  T = 24 C = 237 N = color I = 15;
	SU  T = 25 C = 237 N = color I = 15;

	SU  T = 17 C = 238 N = color I = 15;
	SU  T = 23 C = 238 N = color I = 15;
	SU  T = 24 C = 238 N = color I = 15;
	SU  T = 25 C = 238 N = color I = 15;

	SU  T = 17 C = 239 N = color I = 15;
	SU  T = 23 C = 239 N = color I = 15;
	SU  T = 24 C = 239 N = color I = 15;
	SU  T = 25 C = 239 N = color I = 15;

	SU  T = 17 C = 240 N = color I = 15;
	SU  T = 23 C = 240 N = color I = 15;
	SU  T = 24 C = 240 N = color I = 15;
	SU  T = 25 C = 240 N = color I = 15;

	SU  T = 17 C = 241 N = color I = 15;

	SU  T = 17 C = 242 N = color I = 15;
	SU  T = 23 C = 242 N = color I = 15;
	SU  T = 24 C = 242 N = color I = 15;
	SU  T = 25 C = 242 N = color I = 15;

	SU  T = 17 C = 243 N = color I = 15;
	SU  T = 23 C = 243 N = color I = 15;
	SU  T = 24 C = 243 N = color I = 15;
	SU  T = 25 C = 243 N = color I = 15;

	SU  T = 17 C = 244 N = color I = 15;
	SU  T = 23 C = 244 N = color I = 15;
	SU  T = 24 C = 244 N = color I = 15;
	SU  T = 25 C = 244 N = color I = 15;

	SU  T = 17 C = 245 N = color I = 15;
	SU  T = 23 C = 245 N = color I = 15;
	SU  T = 24 C = 245 N = color I = 15;
	SU  T = 25 C = 245 N = color I = 15;

	SU  T = 17 C = 246 N = color I = 15;
	SU  T = 23 C = 246 N = color I = 15;
	SU  T = 24 C = 246 N = color I = 15;
	SU  T = 25 C = 246 N = color I = 15;

	SU  T = 17 C = 247 N = color I = 15;
	SU  T = 23 C = 247 N = color I = 15;
	SU  T = 24 C = 247 N = color I = 15;
	SU  T = 25 C = 247 N = color I = 15;

	SU  T = 17 C = 248 N = color I = 15;
	SU  T = 23 C = 248 N = color I = 15;
	SU  T = 24 C = 248 N = color I = 15;
	SU  T = 25 C = 248 N = color I = 15;

	SU  T = 17 C = 249 N = color I = 15;
	SU  T = 23 C = 249 N = color I = 15;
	SU  T = 24 C = 249 N = color I = 15;
	SU  T = 25 C = 249 N = color I = 15;

	SU  T = 17 C = 250 N = color I = 15;
	SU  T = 23 C = 250 N = color I = 15;
	SU  T = 24 C = 250 N = color I = 15;
	SU  T = 25 C = 250 N = color I = 15;

	SU  T = 17 C = 251 N = color I = 15;
	SU  T = 23 C = 251 N = color I = 15;
	SU  T = 24 C = 251 N = color I = 15;
	SU  T = 25 C = 251 N = color I = 15;

END;

Begin MESQUITE;
		MESQUITESCRIPTVERSION 2;
		TITLE AUTO;
		tell ProjectCoordinator;
		timeSaved 1464906579916;
		getEmployee #mesquite.minimal.ManageTaxa.ManageTaxa;
		tell It;
			setID 0 212156627572349574;
			tell It;
				setDefaultOrder  0 1 2 3 4 5 6 7 8 9 10 11 13 14 15 16 17 18 19 20 21 22 23 24 25 26 27 46 28 29 30 32 33 34 35 36 37 38 39 40 41;
				attachments ;
			endTell;
		endTell;
		getEmployee #mesquite.charMatrices.ManageCharacters.ManageCharacters;
		tell It;
			setID 0 5192429209155230635;
			tell It;
				setSelected  15;
				setDefaultOrder  0 1 2 254 3 4 5 7 8 219 9 10 11 12 220 13 14 221 222 15 223 16 17 18 19 20 104 21 22 23 24 25 26 27 224 28 29 30 31 32 33 34 35 250 36 37 38 39 40 41 42 43 217 44 45 46 47 48 49 50 51 52 53 54 55 56 225 57 103 58 59 60 61 62 63 64 65 226 66 67 68 69 70 71 72 73 74 227 75 76 77 78 79 80 81 82 83 248 249 84 85 86 87 88 89 90 91 92 93 94 95 96 97 98 99 100 101 102 105 106 107 228 229 109 230 110 111 112 113 114 115 116 117 118 119 120 121 122 123 124 125 126 127 128 129 218 130 131 132 133 134 137 135 136 138 139 140 141 142 231 143 144 145 146 147 148 149 150 151 152 153 154 155 232 156 261 157 233 158 159 234 160 161 162 163 164 165 166 167 168 169 170 171 172 173 174 235 175 176 177 178 179 180 181 236 182 183 237 184 238 185 239 240 241 242 186 187 188 243 189 190 191 192 193 194 195 196 197 198 199 200 201 202 203 204 205 206 244 207 208 256 209 245 210 211 212 213 214 246 215 216;
				attachments ;
			endTell;
			mqVersion 302;
			checksumv 0 3 2680543866 null  getNumChars 251 numChars 251 getNumTaxa 41 numTaxa 41   short true   bits 2305843009213693983   states 31   sumSquaresStatesOnly 16584.0 sumSquares -4.611686018427388E19 longCompressibleToShort false usingShortMatrix true   NumFiles 1 NumMatrices 1;
			mqVersion;
		endTell;
		getWindow;
		tell It;
			suppress;
			setResourcesState false false 100;
			setPopoutState 400;
			setExplanationSize 0;
			setAnnotationSize 0;
			setFontIncAnnot 0;
			setFontIncExp 0;
			setSize 1440 774;
			setLocation 1 23;
			setFont SanSerif;
			setFontSize 10;
			getToolPalette;
			tell It;
			endTell;
			desuppress;
		endTell;
		getEmployee  #mesquite.minimal.ManageTaxa.ManageTaxa;
		tell It;
			showTaxa #212156627572349574 #mesquite.lists.TaxonList.TaxonList;
			tell It;
				setTaxa #212156627572349574;
				getWindow;
				tell It;
					newAssistant  #mesquite.lists.TaxonListCurrPartition.TaxonListCurrPartition;
					newAssistant  #mesquite.lists.DefaultTaxaOrder.DefaultTaxaOrder;
					newAssistant  #mesquite.lists.NumForTaxaList.NumForTaxaList;
				tell It;
					suppress;
					setValueTask  #mesquite.molec.PercentMissingInTaxon.PercentMissingInTaxon;
					tell It;
						getEmployee #mesquite.charMatrices.CharMatrixCoordIndep.CharMatrixCoordIndep;
						tell It;
							setCharacterSource #mesquite.charMatrices.StoredMatrices.StoredMatrices;
							tell It;
								setDataSet #5192429209155230635;
							endTell;
						endTell;
					endTell;
					toggleShadeCells off;
					desuppress;
				endTell;
					setExplanationSize 30;
					setAnnotationSize 20;
					setFontIncAnnot 0;
					setFontIncExp 0;
					setSize 1340 702;
					setLocation 1 23;
					setFont SanSerif;
					setFontSize 10;
					getToolPalette;
					tell It;
						setTool mesquite.lists.TaxonList.TaxonListWindow.ibeam;
					endTell;
				endTell;
				showWindow;
				getEmployee #mesquite.lists.ColorTaxon.ColorTaxon;
				tell It;
					setColor Red;
					removeColor off;
				endTell;
				getEmployee #mesquite.lists.TaxonListAnnotPanel.TaxonListAnnotPanel;
				tell It;
					togglePanel off;
				endTell;
			endTell;
		endTell;
		getEmployee  #mesquite.trees.BasicTreeWindowCoord.BasicTreeWindowCoord;
		tell It;
			makeTreeWindow #212156627572349574  #mesquite.trees.BasicTreeWindowMaker.BasicTreeWindowMaker;
			tell It;
				suppressEPCResponse;
				setTreeSource  #mesquite.consensus.ConsensusTree.ConsensusTree;
				tell It;
					setTreeSource  #mesquite.trees.DefaultTrees.DefaultTrees;
					setConsenser  #mesquite.consensus.StrictConsensusTree.StrictConsensusTree;
				endTell;
				setAssignedID 1095.1409781434589.1252925549782444589;
				getTreeWindow;
				tell It;
					setExplanationSize 30;
					setAnnotationSize 20;
					setFontIncAnnot 0;
					setFontIncExp 0;
					setSize 1340 702;
					setLocation 1 23;
					setFont SanSerif;
					setFontSize 10;
					getToolPalette;
					tell It;
						setTool mesquite.trees.BasicTreeWindowMaker.BasicTreeWindow.scissors;
					endTell;
					getTreeDrawCoordinator #mesquite.trees.BasicTreeDrawCoordinator.BasicTreeDrawCoordinator;
				tell It;
					suppress;
					setTreeDrawer  #mesquite.trees.SquareTree.SquareTree;
					tell It;
						setNodeLocs #mesquite.trees.NodeLocsStandard.NodeLocsStandard;
						tell It;
							branchLengthsToggle off;
							toggleScale on;
							toggleBroadScale off;
							toggleCenter on;
							toggleEven on;
							setFixedTaxonDistance 0;
						endTell;
						setEdgeWidth 3;
						orientUp;
						setCornerMode Right_Angle  50;
					endTell;
					setBackground White;
					setBranchColor Black;
					showNodeNumbers off;
					showBranchColors on;
					labelBranchLengths off;
					centerBrLenLabels on;
					showBrLensUnspecified on;
					showBrLenLabelsOnTerminals on;
					setBrLenLabelColor 0 0 255;
					setNumBrLenDecimals 6;
					desuppress;
					getEmployee #mesquite.trees.BasicDrawTaxonNames.BasicDrawTaxonNames;
					tell It;
						setFontSize 12;
						setColor Black;
						toggleColorPartition on;
						toggleColorAssigned off;
						toggleShadePartition off;
						toggleShowFootnotes on;
						toggleNodeLabels on;
						toggleCenterNodeNames off;
						toggleShowNames on;
						namesAngle ?;
					endTell;
				endTell;
					setTreeNumber 1;
					setTree '(1,(2,((3,(5,4)),(7,6),(8,((9,((10,11),(12,(13,(14,(16,15)))))),(17,18,(19,(20,(21,((22,(23,25,24)),(26,28,27,(((29,30),31),(32,((33,34),(37,(35,(36,((40,39),(38,41)))))))))))))))))));';
					setDrawingSizeMode 0;
					toggleLegendFloat on;
					scale 0;
					toggleTextOnTree off;
					showWindow;
					newAssistant  #mesquite.ancstates.TraceCharacterHistory.TraceCharacterHistory;
				tell It;
					suspend ;
					setDisplayMode  #mesquite.ancstates.ShadeStatesOnTree.ShadeStatesOnTree;
					tell It;
						toggleLabels off;
						togglePredictions off;
						toggleGray off;
					endTell;
					setHistorySource  #mesquite.ancstates.RecAncestralStates.RecAncestralStates;
					tell It;
						getCharacterSource  #mesquite.charMatrices.CharSrcCoordObed.CharSrcCoordObed;
						tell It;
							setCharacterSource #mesquite.charMatrices.StoredCharacters.StoredCharacters;
							tell It;
								setDataSet #5192429209155230635;
							endTell;
						endTell;
						setMethod  #mesquite.parsimony.ParsAncestralStates.ParsAncestralStates;
						tell It;
							setModelSource  #mesquite.parsimony.CurrentParsModels.CurrentParsModels;
							toggleMPRsMode off;
						endTell;
						toggleShowSelectedOnly off;
					endTell;
					setCharacter 251;
					setMapping 1;
					toggleShowLegend on;
					setColorMode 0;
					toggleWeights on;
					setInitialOffsetX 4;
					setInitialOffsetY -180;
					setLegendWidth 281;
					setLegendHeight 129;
					resume ;
				endTell;
				endTell;
				desuppressEPCResponse;
				getEmployee #mesquite.trees.ColorBranches.ColorBranches;
				tell It;
					setColor Red;
					removeColor off;
				endTell;
				getEmployee #mesquite.ornamental.BranchNotes.BranchNotes;
				tell It;
					setAlwaysOn off;
				endTell;
				getEmployee #mesquite.ornamental.ColorTreeByPartition.ColorTreeByPartition;
				tell It;
					colorByPartition off;
				endTell;
				getEmployee #mesquite.ornamental.DrawTreeAssocDoubles.DrawTreeAssocDoubles;
				tell It;
					setOn on;
					toggleShow consensusFrequency;
					setDigits 4;
					writeAsPercentage off;
					toggleCentred on;
					toggleHorizontal on;
					toggleWhiteEdges on;
					setFontSize 10;
					setOffset 0  0;
				endTell;
				getEmployee #mesquite.ornamental.DrawTreeAssocStrings.DrawTreeAssocStrings;
				tell It;
					setOn on;
					toggleCentred on;
					toggleHorizontal on;
					setFontSize 10;
					setOffset 0  0;
				endTell;
				getEmployee #mesquite.trees.TreeInfoValues.TreeInfoValues;
				tell It;
					panelOpen false;
				endTell;
			endTell;
		endTell;
		getEmployee  #mesquite.charMatrices.BasicDataWindowCoord.BasicDataWindowCoord;
		tell It;
			showDataWindow #5192429209155230635 #mesquite.charMatrices.BasicDataWindowMaker.BasicDataWindowMaker;
			tell It;
				getWindow;
				tell It;
					setExplanationSize 30;
					setAnnotationSize 20;
					setFontIncAnnot 0;
					setFontIncExp 0;
					setSize 1340 702;
					setLocation 1 23;
					setFont SanSerif;
					setFontSize 10;
					getToolPalette;
					tell It;
						setTool mesquite.charMatrices.BasicDataWindowMaker.BasicDataWindow.ibeam;
					endTell;
					setActive;
					setTool mesquite.charMatrices.BasicDataWindowMaker.BasicDataWindow.ibeam;
					colorCells  #mesquite.charMatrices.NoColor.NoColor;
					colorRowNames  #mesquite.charMatrices.NoColor.NoColor;
					colorColumnNames  #mesquite.charMatrices.NoColor.NoColor;
					colorText  #mesquite.charMatrices.NoColor.NoColor;
					setBackground White;
					toggleShowNames off;
					toggleShowTaxonNames on;
					toggleTight off;
					toggleThinRows off;
					toggleShowChanges on;
					toggleSeparateLines off;
					toggleShowStates on;
					toggleAutoWCharNames on;
					toggleAutoTaxonNames off;
					toggleShowDefaultCharNames off;
					toggleConstrainCW on;
					toggleBirdsEye off;
					toggleShowPaleGrid off;
					toggleShowPaleCellColors off;
					toggleShowPaleExcluded off;
					togglePaleInapplicable on;
					toggleShowBoldCellText off;
					toggleAllowAutosize on;
					toggleColorsPanel off;
					toggleDiagonal on;
					setDiagonalHeight 219;
					toggleLinkedScrolling on;
					toggleScrollLinkedTables off;
				endTell;
				showWindow;
				getWindow;
				tell It;
					forceAutosize;
				endTell;
				getEmployee #mesquite.charMatrices.ColorByState.ColorByState;
				tell It;
					setStateLimit 9;
					toggleUniformMaximum on;
				endTell;
				getEmployee #mesquite.charMatrices.ColorCells.ColorCells;
				tell It;
					setColor Red;
					removeColor off;
				endTell;
				getEmployee #mesquite.categ.StateNamesEditor.StateNamesEditor;
				tell It;
					makeWindow;
					tell It;
						getTable;
						tell It;
							rowNamesWidth 427;
						endTell;
						setExplanationSize 30;
						setAnnotationSize 20;
						setFontIncAnnot 0;
						setFontIncExp 0;
						setSize 1340 702;
						setLocation 1 23;
						setFont SanSerif;
						setFontSize 10;
						getToolPalette;
						tell It;
							setTool mesquite.categ.StateNamesEditor.StateNamesWindow.ibeam;
						endTell;
						rowsAreCharacters on;
						toggleConstrainChar on;
						toggleConstrainCharNum 3;
						togglePanel off;
						toggleSummaryPanel off;
					endTell;
					showWindow;
				endTell;
				getEmployee #mesquite.categ.StateNamesStrip.StateNamesStrip;
				tell It;
					showStrip off;
				endTell;
				getEmployee #mesquite.charMatrices.AnnotPanel.AnnotPanel;
				tell It;
					togglePanel off;
				endTell;
				getEmployee #mesquite.charMatrices.CharReferenceStrip.CharReferenceStrip;
				tell It;
					showStrip off;
				endTell;
				getEmployee #mesquite.charMatrices.QuickKeySelector.QuickKeySelector;
				tell It;
					autotabOff;
				endTell;
				getEmployee #mesquite.charMatrices.SelSummaryStrip.SelSummaryStrip;
				tell It;
					showStrip off;
				endTell;
				getEmployee #mesquite.categ.SmallStateNamesEditor.SmallStateNamesEditor;
				tell It;
					panelOpen true;
				endTell;
			endTell;
		endTell;
		endTell;
end;
